# Supplementary material for: Hypoxia, metastatic origin and HPV16 E6/E7 expression differentially shape the radiation response in head and neck squamous cell carcinoma cell lines
Source: Sci Rep. 2026 May 22;16:23306. doi: 10.1038/s41598-026-54319-0 (PMC13402748; doi:10.1038/s41598-026-54319-0)
Supplement: Supplementary file 1 — Supplementary Material 1 [file 41598_2026_54319_MOESM1_ESM.xlsx]

## Sheet: DESeq2_CellLine_2A3
Gene name	Ensembl ID	2A3_6Gy21o-2A3_0Gy21o_log2FoldChange	2A3_6Gy21o-2A3_0Gy21o_padj	2A3_0Gy1o-2A3_0Gy21o_log2FoldChange	2A3_0Gy1o-2A3_0Gy21o_padj	2A3_6Gy1o-2A3_0Gy21o_log2FoldChange	2A3_6Gy1o-2A3_0Gy21o_padj	2A3_6Gy1o-2A3_0Gy1o_log2FoldChange	2A3_6Gy1o-2A3_0Gy1o_padj
ZZZ3	ENSG00000036549	-0.132690319497255	0.211303763123753	-0.0731926354849989	0.463218198994651	-0.144335918434608	0.110570307525709	-0.071143282949609	0.583627444172712
ZZEF1	ENSG00000074755	0.0120858296187636	0.937119611296916	0.0325439191352485	0.756493237581794	-0.0495336698014976	0.63555649457259	-0.0820775889367461	0.460109295389137
ZYX	ENSG00000159840	0.126808610680606	0.453532021508839	0.0886819388125818	0.545070712710931	0.226417165098703	0.0703655439849286	0.137735226286121	0.409656384524281
ZYG11B	ENSG00000162378	-0.0494634034680654	0.794539701950454	-0.0644324188636668	0.634692688713207	-0.0456338200956006	0.767585259586496	0.0187985987680662	0.930600870372665
ZYG11A	ENSG00000203995	-0.0539697029047513	0.855443283567273	-0.223037473301842	0.201492914002005	-0.270301155297576	0.119111399585798	-0.0472636819957341	0.875355443443099
ZXDC	ENSG00000070476	-0.104974671694662	0.491777912400062	0.0725505785639764	0.580885625540422	-0.0203848258406043	0.899990950507622	-0.0929354044045807	0.557896084264774
ZWINT	ENSG00000122952	-0.127011276404164	0.247640465401	-0.296372236496811	0.000178817583088537	-0.338165151140842	1.5216200488072e-05	-0.0417929146440302	0.77852470567906
ZWILCH	ENSG00000174442	0.142786332882151	0.201571289972122	-0.385823460870068	1.84007808642212e-06	-0.120803154783348	0.235560749437718	0.26502030608672	0.0074111321984852
ZW10	ENSG00000086827	-0.149754609258964	0.265767584028281	-0.263045409802394	0.0095221536544846	-0.264153462916286	0.010162311639438	-0.00110805311389167	0.996835954315448
ZUP1	ENSG00000153975	-0.0196247815168964	0.927700883409267	-0.248152167031918	0.0224090613964384	-0.168445545548095	0.159937948301208	0.0797066214838227	0.650675537247819
ZSWIM9	ENSG00000185453	-0.0582623181950416	0.884485099720943	0.134692180939364	0.606846724595335	0.0141762048679546	0.965982786959596	-0.12051597607141	0.721544991017898
ZSWIM8-AS1	ENSG00000272589	0.180521316500292	0.436480677301631	0.264553411523003	0.123512849356131	0.393407587212245	0.0160419322212195	0.128854175689242	0.610711570758723
ZSWIM8	ENSG00000214655	0.234840723463298	0.218154749246628	0.353179171107019	0.0154093366971866	0.427176431637274	0.00318639785763076	0.0739972605302555	0.772026956793638
ZSWIM7	ENSG00000214941	0.0010567950009805	0.997351849506343	0.135752007211058	0.375575762732406	0.0538014346708231	0.78411229456965	-0.0819505725402354	0.704799679216712
ZSWIM6	ENSG00000130449	0.210498137974879	0.114708597633322	0.401367721610752	7.75797444864133e-05	0.460845251071138	3.45699798403152e-06	0.0594775294603858	0.745519686968589
ZSWIM5	ENSG00000162415	-0.14163119199516	0.706844307364079	0.45903008059686	0.0373160766769582	0.531667297318558	0.014601443305907	0.0726372167216979	0.853237989281095
ZSWIM4 ENSG00000132003	ENSG00000132003	-0.122034067129801	0.800773137862643	0.219934325241553	0.495686091379686	0.12805607967198	0.734881576144804	-0.0918782455695733	0.847600019203907
ZSWIM3	ENSG00000132801	0.300539490875446	0.382210657528945	0.758080031091608	0.0011403891849281	0.702211510232897	0.00312701415053389	-0.0558685208587109	0.902846594030132
ZSWIM1 ENSG00000168612	ENSG00000168612	-0.0107404927759992	0.970598058112301	0.0266973213918087	0.900772507198567	0.0851686766893676	0.660518664817486	0.0584713552975589	0.816502753131165
ZSCAN9	ENSG00000137185	-0.247123049165546	0.205755203218985	0.0150443968629976	0.948311403617076	-0.160981073764329	0.38894477918555	-0.176025470627327	0.418771787300732
ZSCAN5A-AS1	ENSG00000267549	0.384426268702328	NA	0.568362827626446	0.46743245574213	0.681438098051403	0.376992747645696	0.113075270424958	NA
ZSCAN5A	ENSG00000131848	0.0698382473258243	0.820507550082169	0.151370290006726	0.45277446733233	0.194364745486896	0.323963389653771	0.0429944554801702	0.8909245402587
ZSCAN32	ENSG00000140987	-0.0475307796924858	0.856898523935377	-0.496525322001851	0.000243659192233017	-0.370764886466706	0.00832664599389319	0.125760435535145	0.579368327517299
ZSCAN31	ENSG00000235109	-0.198294589665162	0.46793793200964	0.605431622103685	0.00041595862413677	0.122089538149381	0.627858804615183	-0.483342083954304	0.0172406914703242
ZSCAN30	ENSG00000186814	0.157512332089023	0.435564312172735	0.392821657167446	0.00389599062379531	0.292359823441223	0.0473042582905391	-0.100461833726223	0.653544390348632
ZSCAN29 ENSG00000140265	ENSG00000140265	-0.152911548711024	0.262933624422063	-0.284097086090684	0.0059020773619818	-0.214176007686158	0.0506402377422576	0.0699210784045259	0.68888433125902
ZSCAN26	ENSG00000197062	-0.175343009994981	0.472316025346716	0.0898262982654122	0.688307428753614	-0.10605768472654	0.644041313263836	-0.195883982991952	0.408391304569698
ZSCAN25	ENSG00000197037	0.140896324569862	0.543769812417294	-0.0630617045269265	0.768089064595616	-0.0495358294487318	0.830538479669269	0.0135258750781948	0.967392333380275
ZSCAN23	ENSG00000187987	-0.293546520139915	NA	0.579993756637388	0.351062270754875	0.247446758008435	0.754718215244121	-0.332546998628953	NA
ZSCAN22	ENSG00000182318	-0.101104351148965	0.760497948771134	-0.00981612420984013	0.975562142836946	-0.112919097597317	0.664944632453313	-0.103102973387477	0.748085682666864
ZSCAN21	ENSG00000166529	-0.262083409113106	0.329385728373641	-0.199683405352195	0.403753810590034	0.0504474266141516	0.868518205427416	0.250130831966347	0.369067318636493
ZSCAN20	ENSG00000121903	0.239492963858135	0.495278894943935	0.265509409778812	0.341908459426962	0.0173510511488851	0.96458188058333	-0.248158358629927	0.477557775405038
ZSCAN2	ENSG00000176371	0.0444135684883505	NA	0.395934748796333	0.239639635066576	0.390540230740935	0.26258712748427	-0.00539451805539719	NA
ZSCAN16-AS1	ENSG00000269293	0.0208576217463903	0.961829872598731	-0.278732135780466	0.249174707244312	-0.273956927082733	0.270090541713465	0.004775208697733	0.99182493042672
ZSCAN16	ENSG00000196812	0.10427701608319	0.808332645626571	-0.366843389843729	0.167597500919986	-0.310872324690594	0.266142853919268	0.0559710651531351	0.909013211445351
ZSCAN12P1	ENSG00000219891	0.536761223526454	0.0556681164408613	-0.912713498406415	0.000141887720110428	-0.347790793063829	0.218801913521787	0.564922705342585	0.0670760484715425
ZSCAN12	ENSG00000158691	0.0830203850125393	0.860517903267568	-0.584863773316046	0.0283519508878089	-0.835135865336275	0.000975261843661827	-0.25027209202023	NA
ZRSR2P1	ENSG00000212643	0.1586062708187	0.739792789258296	-0.304091170410077	0.355901338474014	-0.472211075395138	0.126210097472698	-0.168119904985061	NA
ZRSR2	ENSG00000169249	-0.295338500641803	0.0967397774932835	-0.35884813201771	0.0155312046769829	-0.432977685848569	0.00284082846947712	-0.0741295538308593	0.77932287813494
ZRANB3	ENSG00000121988	0.0816728537096398	0.488004323564983	-0.0824802551763751	0.382249573603642	-0.0343582374842173	0.773354910061018	0.0481220176921578	0.72068908041692
ZRANB2-AS2	ENSG00000229956	-0.0822251787057936	0.888455247469138	0.126609839775735	0.759131106322784	-0.24862978635395	0.520426793909986	-0.375239626129685	NA
ZRANB2-AS1	ENSG00000235079	0.216518268647472	0.0657148734863304	0.134648166994532	0.22326410089297	0.179458431192444	0.0986716027493624	0.0448102641979123	0.79984671263637
ZRANB2	ENSG00000132485	0.290141350450088	0.000607162838410261	0.1647850520898	0.0492352324941113	0.173101547145392	0.0449119220780902	0.00831649505559179	0.962221886712214
ZRANB1	ENSG00000019995	-0.0961905464907545	0.487482018852759	-0.182081473187622	0.0617806322497332	-0.127418558238366	0.243257435187505	0.0546629149492561	0.734060081133512
ZPR1	ENSG00000109917	0.211026571282177	0.0981613414575272	-0.360461910580426	0.000343471905290873	-0.0511083645040465	0.740624327343443	0.309353546076379	0.0100507476740394
ZPLD1	ENSG00000170044	-0.478992574558159	NA	-0.615271646007701	0.337750188834396	-1.77176063287603	0.00192963347149434	-1.15648898686833	NA
ZPBP	ENSG00000042813	0.734617739699088	NA	0.18509909088989	0.831069838702102	-1.00680214644902	0.164118244449725	-1.19190123733891	NA
ZP3	ENSG00000188372	0.197780484199997	0.699756334520505	0.50969513734959	0.110264818026065	0.325189320556403	0.38168781273456	-0.184505816793187	NA
ZNRF3-IT1	ENSG00000235786	0.623849833784561	NA	0.206089015228015	0.87410080679302	0.66314038805326	0.550400602160149	0.457051372825245	NA
ZNRF3	ENSG00000183579	0.0714000798944739	0.762450285432923	-0.28939711015909	0.0352703065763333	-0.0546159243916382	0.785043446145124	0.234781185767452	0.175360600424585
ZNRF2P2	ENSG00000225264	0.126434109596009	0.644678363638565	0.0563708368334273	0.81769304704126	-0.00696635681064797	0.979136179496988	-0.0633371936440753	0.838791074428469
ZNRF2P1	ENSG00000237004	0.363356732947766	NA	-0.0963161863208984	0.939587562956689	0.96400498187901	NA	1.06032116819991	NA
ZNRF2	ENSG00000180233	-0.22791846137385	0.157572162417634	0.0501655930043899	0.781231456858004	-0.0672280237622195	0.7154207892978	-0.117393616766609	0.549412702566045
ZNRF1	ENSG00000186187	0.00846111465466491	0.975176092476024	0.295323916064299	0.0246731762788094	0.288947928635165	0.0339468296751958	-0.0063759874291335	0.981951245906235
ZNRD2-AS1	ENSG00000260233	-0.597770110793299	NA	1.05198021537388	0.0160752146315464	0.698493440376336	0.161646577082172	-0.353486774997545	NA
ZNRD2	ENSG00000173465	0.205742658756106	0.0334795833916801	-0.113393962084533	0.233361650658253	0.109491197004517	0.272571269580818	0.222885159089051	0.0225323206369306
ZNRD1ASP	ENSG00000204623	0.0331922137473174	0.914934788368819	0.097737835187922	0.633940341975175	0.0064425197424459	0.97889442160097	-0.0912953154454761	0.7280840983277
ZNNT1	ENSG00000261087	1.26532550752297	NA	0.795503998512352	0.327056247434372	1.16913810717911	0.121346303443687	0.373634108666753	NA
ZNHIT6	ENSG00000117174	-0.135169754132939	0.153012557717842	-0.470984905084799	3.6454466569681e-12	-0.412156381440191	9.66835747056879e-10	0.0588285236446072	0.638203142721235
ZNHIT3	ENSG00000273611	0.0330458860542158	0.841377936945487	-0.186903396657884	0.0364802330386579	-0.176417395759101	0.0586047739028557	0.0104860008987828	0.956226317354175
ZNHIT2	ENSG00000174276	-0.0417176139035751	0.926060983528546	-0.467788266290784	0.0456254958098631	-0.266313764164053	0.319673238435897	0.201474502126731	0.575026482783103
ZNHIT1	ENSG00000106400	-0.0292924854248399	0.892897698994717	-0.0341654536735314	0.828149973497389	-0.0442963576010303	0.787942554161029	-0.0101309039274989	0.966461093271634
ZNFX1	ENSG00000124201	0.296516333435239	0.00193181881194792	0.0817984254346395	0.457216665838128	0.206941593651707	0.0275256113871903	0.125143168217068	0.312370590405046
ZNF98	ENSG00000197360	-0.879204823763926	NA	0.119286354412331	0.911610728856557	-1.41842992502222	0.0819983935497822	-1.53771627943455	NA
ZNF93	ENSG00000184635	-0.0102681699345223	0.985070457366858	-0.0267974847967905	0.944976536210247	-0.109757361799702	0.768076260961398	-0.0829598770029112	0.860663697872262
ZNF92	ENSG00000146757	0.0363590286173559	0.878174826744423	-0.299501461150694	0.0150238454445654	-0.0360684141711063	0.847641806606291	0.263433046979588	0.0770568251317362
ZNF91	ENSG00000167232	-0.000633786520046664	0.997791384498129	0.0309392961245624	0.842622885897534	0.0279352372276782	0.868915711124837	-0.00300405889688418	0.989597381119528
ZNF90	ENSG00000213988	-0.159619570853115	0.734516797084946	-0.327940361237426	0.294449183535027	0.119525069847597	0.761977951190021	0.447465431085023	0.204117363150815
ZNF891	ENSG00000214029	-0.0405298940412271	0.888455247469138	-0.0509236940757839	0.809766616877146	-0.13631693968995	0.462091076112385	-0.0853932456141658	0.732762630999499
ZNF888	ENSG00000213793	-0.145867838288507	0.477180455606973	-0.0328511469520966	0.874670174737685	-0.0934623165542467	0.622886665458334	-0.0606111696021502	0.808528702011909
ZNF887P	ENSG00000267500	0.223309032477007	NA	-0.194559050756207	0.814688016756181	0.500834900900252	0.475607167191178	0.695393951656459	NA
ZNF879	ENSG00000234284	-0.448725322020369	NA	-0.41870054955952	0.261220039327952	-0.28585936874738	0.484781727413502	0.13284118081214	NA
ZNF876P	ENSG00000198155	0.125535441130527	NA	-0.741421676171419	0.092925934975239	-0.728281892603999	0.103625224221044	0.01313978356742	NA
ZNF875	ENSG00000181666	0.123812762558319	0.618726887453873	0.210686794581663	0.219775728625535	0.121210551905419	0.553343572055658	-0.0894762426762438	0.732762630999499
ZNF865	ENSG00000261221	-0.0134210936036059	0.958515249576828	-0.117738089971035	0.425695804719129	-0.19041477658548	0.171856297431295	-0.072676686614445	0.728898506903133
ZNF862	ENSG00000106479	-0.27317091809114	0.55418908369414	0.495078546314532	0.108996700942515	0.223911863823184	0.563015744121352	-0.271166682491349	NA
ZNF860	ENSG00000197385	0.11098128045775	0.811360002167572	0.426369398356828	0.106924394887653	0.420258941033541	0.122493592805369	-0.00611045732328665	0.990284081365535
ZNF853	ENSG00000236609	0.774227004603565	0.00618906678335901	-0.103984801298107	0.792279499803803	0.333534322881964	0.290867548929413	0.437519124180071	NA
ZNF852	ENSG00000178917	-0.0394834132930765	NA	0.0779354951141097	0.876685457147875	0.00682120582329699	0.989559792196609	-0.0711142892908128	NA
ZNF850	ENSG00000267041	0.118159654242608	0.55418908369414	-0.0303751759683883	0.876449919154518	-0.191694316692514	0.201613261017724	-0.161319140724125	0.386458517088238
ZNF846	ENSG00000196605	0.0462891988636234	NA	0.919040355729324	0.0129423637920354	0.671556239214531	0.098833522850203	-0.247484116514793	NA
ZNF845 ENSG00000213799	ENSG00000213799	-0.183693413463495	0.209464165798528	-0.405376917424506	0.000226112344630262	-0.332000423035539	0.00316417417578524	0.0733764943889671	0.707957387828141
ZNF843	ENSG00000176723	-2.38903147753611	NA	-0.431811556942162	NA	-0.941681392600714	NA	-0.509869835658552	NA
ZNF841	ENSG00000197608	0.0448876648275838	0.891913256386555	-0.0346840563080359	0.889703458793195	-0.186787836786983	0.36125866041128	-0.152103780478947	0.557590209397441
ZNF84	ENSG00000198040	-0.0454047846584463	0.784637128568673	0.015971065908575	0.909597416647506	-0.100953142151019	0.365845053277098	-0.116924208059594	0.360260970024898
ZNF839	ENSG00000022976	0.23652727132722	0.070731537592683	-0.129406766362137	0.318359734397656	-0.0553290482982295	0.732000226193017	0.0740777180639076	0.689117405672081
ZNF837	ENSG00000152475	-0.379322550865236	NA	0.444756787979015	0.349308325758778	0.569439532299717	0.217849972081382	0.124682744320702	NA
ZNF836	ENSG00000196267	-0.0707770041401273	0.902344677996566	0.312012851807704	0.347921101463907	0.0715149157605726	0.873178967385007	-0.240497936047131	NA
ZNF833P	ENSG00000267343	0.30160453460507	NA	0.290493519370052	0.776487598621475	0.540618957156403	0.565853234125859	0.250125437786352	NA
ZNF830	ENSG00000198783	-0.154525670416953	0.56083250290727	-0.207465554410894	0.297235481140483	-0.249697595222309	0.206842143733216	-0.042232040811415	0.902846594030132
ZNF83	ENSG00000167766	-0.113983691707971	0.450464417197751	-0.124139415702625	0.296303843781503	-0.190182240876255	0.0941702023983987	-0.0660428251736303	0.705142371821816
ZNF829	ENSG00000185869	0.313778948537494	NA	0.000263095385479978	NA	0.814331809200412	NA	0.814068713814932	NA
ZNF827	ENSG00000151612	-0.311969808712454	0.0059234638397953	0.145757836346815	0.201501045863033	-0.0935574533657831	0.481075074640587	-0.239315289712599	0.0503230290934866
ZNF826P	ENSG00000231205	-0.166317072155504	NA	0.436891027810532	NA	-1.11349362405572	NA	-1.55038465186625	NA
ZNF823	ENSG00000197933	-0.426294240159966	0.176921695911894	0.028328617476921	0.940186739767086	-0.288719386133074	0.332523217775858	-0.317048003609995	0.359864129406435
ZNF821	ENSG00000102984	-0.201578356719121	0.645933049801246	-0.0464888625874478	0.911610728856557	-0.0553417694417496	0.895507993013793	-0.00885290685430175	NA
ZNF816-ZNF321P ENSG00000221874	ENSG00000221874	-0.114771470340636	0.714925156221459	-0.0481264729121128	0.858917829141826	-0.26302466604702	0.213646270933395	-0.214898193134907	0.417449924018827
ZNF816	ENSG00000180257	0.0210944555789104	0.963847460606539	0.0209425532262058	0.952152319798828	-0.170001765757202	0.566671497197006	-0.190944318983408	0.590112822349408
ZNF815P	ENSG00000235944	0.425279482816545	0.211884673505028	0.243810551438197	0.461103039467647	0.183541852506598	0.614162582794292	-0.0602686989315986	NA
ZNF814	ENSG00000204514	-0.0922865349558535	0.500496472953548	-0.114952593353749	0.272451092029836	-0.194022267269311	0.0455693883217641	-0.0790696739155626	0.589089105236969
ZNF813	ENSG00000198346	0.0346572891039254	0.862334423263953	-0.152934842661766	0.198199900141233	-0.193309929175029	0.0947997676940579	-0.0403750865132633	0.8385813506834
ZNF81	ENSG00000197779	-0.114782869864988	0.592974683182297	-0.170653339247188	0.278795438255486	-0.25389134367573	0.0889615382274943	-0.0832380044285423	0.721897441008788
ZNF808	ENSG00000198482	-0.0149697539578294	0.946958629509364	-0.014572983317074	0.932088732453548	-0.0910796024900264	0.531610709277196	-0.0765066191729524	0.675877130535008
ZNF805	ENSG00000204524	-0.0967232379936875	0.819718919682012	-0.374364795281932	0.134749752266391	-0.311275062731859	0.243102054424148	0.063089732550073	0.889118817290018
ZNF804B	ENSG00000182348	-0.0788474805768254	NA	0.214753177189146	0.782388366979612	-0.550127905628867	0.438570418633834	-0.764881082818013	NA
ZNF804A	ENSG00000170396	0.892768522234501	NA	-0.0126319486596871	0.989782797100157	-0.361885660452341	0.696303904964452	-0.349253711792654	NA
ZNF800 ENSG00000048405	ENSG00000048405	-0.0109430149864991	0.957225122634071	-0.0965172858655834	0.417050187187395	-0.0518304636717657	0.714087927294269	0.0446868221938177	0.79984671263637
ZNF8-ERVK3-1	ENSG00000267216	0.0692915082553104	0.577883728373313	-0.091415359413028	0.326174253346871	-0.130152217230452	0.147143261053276	-0.0387368578174241	0.785845427552601
ZNF8-DT ENSG00000268516	ENSG00000268516	0.123813004211568	0.395913875375378	-0.381182955394313	0.000122811294327297	-0.167283056965809	0.152179596154302	0.213899898428503	0.100012932637869
ZNF8 ENSG00000278129	ENSG00000278129	0.058707486223711	0.785575145807356	-0.0671347265526208	0.678452773950879	-0.0252049353192804	0.893163389674934	0.0419297912333404	0.851069956632271
ZNF799	ENSG00000196466	-0.326120766272027	NA	-0.238896580405511	0.689625808757198	-0.149188579774358	0.822477523880245	0.0897080006311533	NA
ZNF793-AS1	ENSG00000266916	-0.191449072911821	NA	0.129361915136609	0.881153227870171	-0.0920940056420465	0.919888477754437	-0.221455920778655	NA
ZNF793	ENSG00000188227	0.134420624197548	0.693186396873454	-0.134153541019549	0.624485157375507	-0.0376596772409201	0.907635106365256	0.0964938637786291	0.793145645264221
ZNF792	ENSG00000180884	-0.103007162683966	NA	0.0913601011096438	0.847203858415428	0.123900544420302	0.796816332643308	0.0325404433106585	NA
ZNF791	ENSG00000173875	-0.236988313990052	0.143865621384328	-0.11643478202876	0.466060312958157	-0.16104283632781	0.296711161951361	-0.0446080542990506	0.856246196995161
ZNF790-AS1	ENSG00000267254	0.0612452393166111	NA	-0.108882021370188	0.817830935583011	0.0262711737524446	0.960020599088451	0.135153195122632	NA
ZNF790	ENSG00000197863	0.083132905899862	NA	-0.213661705141669	0.606320641652434	-0.0345822247835327	0.944991800238989	0.179079480358136	NA
ZNF79	ENSG00000196152	-0.0528449992968695	0.92714618926628	0.0190229725990043	0.96784208712694	-0.10686362489462	0.803719802074734	-0.125886597493625	NA
ZNF789	ENSG00000198556	0.0424561889617232	0.822140692952514	0.0653547113311097	0.621398810498393	0.105071489806333	0.4016407520969	0.0397167784752232	0.828488055700884
ZNF788P	ENSG00000214189	-0.33778134703605	NA	-0.387583389582954	0.272594921866899	-0.122007010359957	0.787420139890124	0.265576379222997	NA
ZNF787	ENSG00000142409	0.0594315490770951	0.799739981033892	-0.161291813512953	0.266131992103359	0.0458643939880867	0.812976559754818	0.20715620750104	0.217113370350177
ZNF786	ENSG00000197362	0.0531926542013138	0.857600821343134	-0.0787275637477355	0.71928515783576	0.0336691896528254	0.891164753197317	0.112396753400561	0.660471022555194
ZNF785	ENSG00000197162	-0.122723033334714	0.610525025504783	0.0711585339134562	0.731659294515274	0.20380237954506	0.243141968581131	0.132643845631604	0.568352132537616
ZNF784	ENSG00000179922	-0.058178883800165	0.898994312727304	-0.0838964505180275	0.798625949563377	-0.259121967999894	0.354634707662184	-0.175225517481866	0.639656735804528
ZNF783	ENSG00000204946	0.114264334831231	0.603563773142791	-0.109699080599107	0.534238509536342	0.00795422879103407	0.971866304007454	0.117653309390141	0.595932310684959
ZNF782	ENSG00000196597	0.140415514797097	0.633442507524076	-0.11320892040874	0.64481985715245	-0.140267307880249	0.564013452896174	-0.027058387471509	0.944959032543864
ZNF780B	ENSG00000128000	0.365538562776302	0.112580060498325	0.359214522597456	0.0675806848806923	0.340750550025481	0.096862266205178	-0.0184639725719748	0.963324843714547
ZNF780A	ENSG00000197782	0.126066498952646	0.452188723865538	0.056634834170299	0.72653732725752	0.0949229399916642	0.5306791841275	0.0382881058213653	0.860964174063431
ZNF778	ENSG00000170100	-0.120405206170557	0.737596389376256	-0.581434097034915	0.00465506089786344	-0.437415998395267	0.0433477793633645	0.144018098639648	0.680588706549474
ZNF777	ENSG00000196453	-0.100985772747012	0.673102088596371	-0.22118193323642	0.166056290142118	-0.115842743207026	0.540416137596826	0.105339190029394	0.657677094006077
ZNF776	ENSG00000152443	-0.135648484242636	0.403737559558786	-0.193228128068068	0.121514327031999	-0.204221065306762	0.105102997520319	-0.0109929372386938	0.966100123635335
ZNF775	ENSG00000196456	-1.2423857588379	NA	0.381294528781584	0.578357849503562	-0.138612631922628	0.871223800622389	-0.519907160704212	NA
ZNF774	ENSG00000196391	0.0302492179112302	NA	-0.00209352071250402	0.996819622669983	0.14593463048055	0.748283583939225	0.148028151193054	NA
ZNF773	ENSG00000152439	0.0613375116666131	0.890351868458208	-0.400950985772396	0.0986741207826302	-0.32231604995051	0.217336854885717	0.0786349358218856	0.857358066780635
ZNF772	ENSG00000197128	-0.0647881573706384	0.774778929963556	-0.290799600624562	0.0221502651441411	-0.220788768565417	0.108884988783461	0.0700108320591457	0.749408443697625
ZNF771	ENSG00000179965	0.156213513471335	0.13822099360042	-0.294316048899831	0.000270889951725641	-0.168000277280576	0.0655562696517758	0.126315771619255	0.275249313529186
ZNF770	ENSG00000198146	0.0717178828539079	0.576124096865607	-0.142030539992782	0.103045410781312	-0.0307349903189912	0.805667590939217	0.111295549673791	0.330322628711782
ZNF77	ENSG00000175691	-0.219316038216222	0.476469608481617	-0.475301318979485	0.0291703052875771	-0.422076204512353	0.0599901876908005	0.0532251144671324	0.902150560232136
ZNF768	ENSG00000169957	-0.139552518859097	0.350253504316964	-0.299079943159961	0.00511410997197097	-0.356113625686315	0.00069270310384742	-0.0570336825263541	0.767361738171478
ZNF767P	ENSG00000133624	0.367534598864458	0.03208947272555	0.384173208789083	0.00981671691395666	0.301127980258628	0.0594358373940078	-0.0830452285304548	0.742807454556296
ZNF766	ENSG00000196214	-0.0628479239205837	0.802901114765227	-0.137509807936112	0.402712810082241	-0.157734616181853	0.342391065747662	-0.0202248082457412	0.944948194582459
ZNF765	ENSG00000196417	-0.0256516899051478	0.910867402402189	-0.250057245691741	0.0352703065763333	-0.241063091441372	0.0474128256408082	0.00899415425036832	0.972299637979297
ZNF764	ENSG00000169951	-0.0996120884497134	0.750863246485374	-0.282242284708426	0.151595777248186	-0.446547653327858	0.0146470882631339	-0.164305368619432	0.566527856006017
ZNF761	ENSG00000160336	0.0429577943750517	0.824328450420233	-0.0774136685877286	0.559953150071423	-0.154152979156935	0.197030320435407	-0.0767393105692061	0.652491014406778
ZNF76	ENSG00000065029	-0.0556664495368468	0.778728214186106	0.280477267248178	0.00848704977107604	0.055048265689154	0.727075096513408	-0.225429001559024	0.0838801405157874
ZNF75D	ENSG00000186376	-0.201925793099112	0.321692452324833	0.0679825727374411	0.742499805341404	0.0304042260061258	0.89655128358943	-0.0375783467313153	0.896943081231927
ZNF75A	ENSG00000162086	-0.248959861785154	0.0654954113176482	-0.208682179494326	0.0814278679292098	-0.262972932678166	0.025681582396251	-0.0542907531838403	0.790624040323992
ZNF750	ENSG00000141579	-0.142468641250962	0.728574159665986	0.777225302066783	0.000299709555616473	0.735279640581214	0.000753514407969301	-0.0419456614855689	0.925696119060323
ZNF749	ENSG00000186230	-0.344118355587657	0.121927621394148	-0.08781895313427	0.724005806785472	-0.231145953318795	0.27780887073411	-0.143327000184525	0.622261743496002
ZNF747	ENSG00000169955	-0.164180685179902	0.400329793027524	-0.113189108301166	0.517042188317557	-0.13792615983605	0.42372243785543	-0.0247370515348837	0.93270222581011
ZNF746	ENSG00000181220	-0.0297095343536477	0.922170190336803	-0.124667639829946	0.500787428119295	-0.116411716289127	0.555886538178583	0.00825592354081825	0.979925881757318
ZNF740	ENSG00000139651	-0.172921730603425	0.34419933311751	0.18894273336583	0.191738469740484	0.158810088508154	0.315882816094887	-0.0301326448576765	0.908420785598912
ZNF74	ENSG00000185252	0.0617997480814306	0.855052427200626	-0.00371001202961476	0.989185030947462	-0.0927181405335822	0.720018039239223	-0.0890081285039674	0.777509571957302
ZNF738	ENSG00000172687	0.271708641037126	0.206826027759855	-0.224120597868844	0.249815377780314	0.0328898173654768	0.902230588250941	0.257010415234321	0.262553895185134
ZNF736	ENSG00000234444	0.106144970621381	0.608226881687356	-0.279206431438306	0.0369967645415214	-0.277018433701236	0.0449706407892123	0.00218799773706963	0.994545436976966
ZNF731P	ENSG00000227671	0.230897124034103	0.17891561477682	0.114769847406452	0.489140895980607	0.117506533127792	0.501084192579108	0.0027366857213396	0.992379769971603
ZNF730	ENSG00000183850	0.0744648093975938	NA	-0.245668574422962	NA	-0.504674906585481	NA	-0.259006332162519	NA
ZNF726	ENSG00000213967	0.116681915925787	0.683062293488296	-0.0977816717838203	0.680618062603867	-0.099960030273855	0.685112272721049	-0.00217835849003463	0.996722095562907
ZNF724	ENSG00000196081	0.109304679905366	0.711310504761749	-0.291021165225361	0.127036478723427	-0.276879591048151	0.160762362757636	0.0141415741772101	0.971686481603273
ZNF721	ENSG00000182903	-0.0449715695014587	0.789924380976613	-0.230528242165655	0.0131231110392127	-0.201201245546677	0.0383572012599515	0.0293269966189788	0.870686992067117
ZNF720	ENSG00000197302	0.189583414097185	0.218154749246628	0.067087130194447	0.679490060454837	0.0918148179664605	0.561987925077294	0.0247276877720135	0.919046081483817
ZNF718	ENSG00000250312	-0.0238666088747196	0.904996619572373	-0.0885925147739698	0.476436298837966	-0.0714952057749371	0.600744741418333	0.0170973089990327	0.936372013074248
ZNF717	ENSG00000227124	0.0549057054895322	0.894453580634282	-0.168642119355012	0.527755544237678	-0.216712108851075	0.406421388028524	-0.0480699894960631	0.910624632517977
ZNF714	ENSG00000160352	0.338413257262957	NA	0.550064386774434	0.167188194732682	-0.105833543378135	0.855508220288354	-0.655897930152569	NA
ZNF713	ENSG00000178665	-0.256883379722897	0.411639300313834	-0.134806131312751	0.644166623251773	-0.252052807364839	0.34521688944609	-0.117246676052088	0.760548680134107
ZNF711	ENSG00000147180	0.0617864290776254	0.895205840058845	-0.386018345448446	0.138563564692654	-0.439070827671712	0.0923717482355497	-0.0530524822232662	0.914692720177829
ZNF710-AS1	ENSG00000259291	0.220448941304056	0.247640465401	0.358950782208635	0.0132016724637516	0.243937369145395	0.131755388284012	-0.11501341306324	0.614886723562798
ZNF710	ENSG00000140548	0.0823511586271672	0.664739102252721	0.221158819738507	0.0625542829064017	0.116725852089336	0.414361776318096	-0.104432967649171	0.550711135306872
ZNF709	ENSG00000242852	-0.445984366382161	NA	0.462408785664075	0.325977483429315	0.113927701682386	0.858414181028894	-0.348481083981689	NA
ZNF708	ENSG00000182141	-0.0344129416367537	0.92169153650927	-0.2153233956155	0.28804222114032	-0.156139120666257	0.481571606848037	0.0591842749492432	0.859269270496341
ZNF707	ENSG00000181135	-0.0586565313152952	0.845615591542525	-0.0619824086503821	0.784892031792573	0.0634418914925392	0.790644838620458	0.125424300142921	0.623193329643594
ZNF706	ENSG00000120963	-0.0331617465479093	0.81782951319608	-0.203976799811275	0.00705746532901884	-0.0406877312504035	0.714001262372914	0.163289068560871	0.0812817515083263
ZNF705E	ENSG00000214534	-0.328947458860698	NA	-0.247047035268302	0.826798599394975	-0.44303353217297	NA	-0.195986496904667	NA
ZNF705A	ENSG00000196946	-0.229053463645683	NA	-0.215550609023592	0.835323175782597	0.0392774429818409	0.972132326254289	0.254828052005433	NA
ZNF704	ENSG00000164684	0.165233183281365	0.679193622173705	0.267493024028981	0.335792432698428	-0.0295702166980838	0.939332285715005	-0.297063240727065	0.378344474840289
ZNF703	ENSG00000183779	0.0777404375400954	NA	-0.299710454331266	0.570912332157438	0.189319595084821	0.744974096522991	0.489030049416087	NA
ZNF702P	ENSG00000242779	-0.305581886386874	NA	0.13650047322982	0.860311611092902	-0.273989993419291	0.719907409545771	-0.410490466649111	NA
ZNF701	ENSG00000167562	-0.0794379145343897	0.658246939587586	-0.0713344697880548	0.618878256703127	-0.136504725104888	0.294037161134392	-0.0651702553168336	0.725324391585887
ZNF700	ENSG00000196757	-0.174783964632513	0.421787315909436	0.123756618039933	0.510265421826699	-0.10228022301636	0.623625490728647	-0.226036841056293	0.26502271166344
ZNF70	ENSG00000187792	0.376002928012095	0.194854950434161	0.421767894882311	0.0762657033095445	0.541887843734962	0.0183752357893237	0.120119948852651	0.751142813705892
ZNF7	ENSG00000147789	-0.0585155395163112	0.799661332873149	-0.0876415228831301	0.591029169378787	-0.0127376176290477	0.951110699538989	0.0749039052540824	0.723428324857881
ZNF699	ENSG00000196110	-0.483684827303268	NA	0.118799823256962	0.813162930954764	-0.655476403207908	0.0949367962828226	-0.77427622646487	NA
ZNF697	ENSG00000143067	0.034965881227935	0.947674602931101	0.0503833315553604	0.899833274041175	0.39947710299138	0.173089963373956	0.349093771436019	0.328207072477025
ZNF696	ENSG00000185730	0.0901194252383662	0.813383874757816	-0.11254111549274	0.68922227197536	-0.151734538144841	0.582486667383366	-0.0391934226521001	0.928005936749434
ZNF695	ENSG00000197472	0.16606453429624	0.485727223145182	-0.603766829248198	0.000134692694965969	-0.401883169317762	0.0160578231817055	0.201883659930436	0.408778110684716
ZNF692	ENSG00000171163	-0.140889148399811	0.63635039473776	-0.0140323877262343	0.961962666065542	-0.124035835337029	0.622259215934016	-0.110003447610795	0.721897441008788
ZNF691	ENSG00000164011	0.0297665462340413	0.926060983528546	0.0523675978770245	0.819221717036813	-0.0562804633907235	0.815060868189227	-0.108648061267748	0.674815032181068
ZNF689	ENSG00000156853	-0.229741022490549	0.14956498416501	-0.499643205852103	3.91552639476171e-05	-0.552934538188778	2.88754941059465e-06	-0.0532913323366748	0.825410344638129
ZNF688	ENSG00000229809	0.227276746037225	0.544282276650766	0.23007177637904	0.443528581534425	0.270566777589913	0.363638408999323	0.0404950012108733	0.936372013074248
ZNF687-AS1	ENSG00000232671	-0.0588939258318616	NA	0.275193733280651	0.79596096551012	-0.11318433146067	0.924787295705344	-0.388378064741321	NA
ZNF687	ENSG00000143373	-0.40909207904994	0.000207098584104184	0.097214213498171	0.454212618561641	-0.0965111647846959	0.482009604051403	-0.193725378282867	0.152819563693158
ZNF684	ENSG00000117010	0.0492756136843038	0.925511916845689	-0.309734802950865	0.311668888709368	-0.348237537060421	0.259337584356392	-0.038502734109556	0.945414711269141
ZNF681	ENSG00000196172	0.0941251725599495	0.741899782776071	0.268193653624491	0.122565230007767	0.277531717696822	0.117050193375574	0.0093380640723312	0.979357449522173
ZNF680	ENSG00000173041	0.0950882679425465	0.563137597410603	-0.29746278012943	0.00532799312119485	-0.12568537868723	0.329828794953399	0.1717774014422	0.232879771434426
ZNF678	ENSG00000181450	-0.37640151601085	0.00413065762135114	-0.111710080803521	0.452589024416803	-0.252419366222109	0.0493062132144205	-0.140709285418588	0.427338154188988
ZNF675	ENSG00000197372	0.0622887610479334	0.714338050346739	-0.0194539292653486	0.897843703425692	-0.0155038443187604	0.920955629814361	0.0039500849465882	0.984662124122271
ZNF674-AS1	ENSG00000230844	-0.2900824446552	NA	-0.0652632467786058	0.913391793710934	-0.150388659326458	0.796816332643308	-0.0851254125478517	NA
ZNF674	ENSG00000251192	0.0199983639753938	0.974162144038318	0.242448019855357	0.51618473909265	0.111438139369639	0.804914991961747	-0.131009880485718	NA
ZNF672	ENSG00000171161	-0.295091098394433	0.178543474518238	0.0799776615780813	0.734718805459992	-0.0226747119177765	0.934563762570299	-0.102652373495858	0.720232750109903
ZNF671	ENSG00000083814	-0.0810617069079731	NA	-0.238118279351008	0.739894908500186	0.0886939523635132	0.910656367023794	0.326812231714521	NA
ZNF670-ZNF695	ENSG00000135747	0.094087890052293	0.6719697067528	-0.584659280626254	5.56875260982197e-06	-0.35744424311579	0.0087771349526169	0.227215037510464	0.218435374582034
ZNF670	ENSG00000277462	-0.0701034523513945	0.868753245983124	-0.554461243472226	0.0161831430314299	-0.284082061363009	0.280742490765521	0.270379182109217	0.418197771311545
ZNF669	ENSG00000188295	-0.0562714559034209	0.896783603876453	-0.249559515825201	0.338732613661471	-0.246002419106917	0.359268859407269	0.00355709671828419	0.99481360788819
ZNF668	ENSG00000167394	0.0454953138364643	0.857669723373147	-0.138182344243076	0.389246555894684	-0.042965812145483	0.832837522129987	0.0952165320975926	0.665001329444897
ZNF664	ENSG00000179195	0.0575490525164451	0.638230236953811	-0.116211155900521	0.152000120131558	0.0192221648089188	0.871697097785906	0.13543332070944	0.158279435074822
ZNF660	ENSG00000144792	-0.0926736118347308	NA	0.369754669649973	0.597629977976611	0.113206585157034	0.894000940870993	-0.256548084492939	NA
ZNF658B	ENSG00000198416	-0.35893891699583	NA	-0.37029776992103	0.690541162123892	-0.990026740652952	0.223125257963114	-0.619728970731922	NA
ZNF658	ENSG00000274349	-0.302643130898322	NA	0.092671613811151	0.877477358108815	-0.261636099214087	0.642255458808897	-0.354307713025238	NA
ZNF655	ENSG00000197343	-0.0856780614656876	0.446967172736284	0.130978225101656	0.110541326870697	-0.0195749144633635	0.873178967385007	-0.150553139565019	0.117168415184171
ZNF654	ENSG00000175105	0.12285872814527	0.635511476935059	0.320996186658341	0.0502744821579164	0.45301334209801	0.00354312569115247	0.132017155439669	0.590782347081812
ZNF653	ENSG00000161914	-0.385454816970264	0.17339968087507	0.288744047816414	0.23875576658114	-0.086258152840029	0.795892777837038	-0.375002200656443	0.177341845817274
ZNF652	ENSG00000198740	-0.157871303565403	0.155850972611493	-0.0760926787352629	0.485939524536467	-0.217741752858189	0.0159558413415376	-0.141649074122926	0.22887894311315
ZNF649-AS1	ENSG00000268095	-0.214364017912528	0.483071390717316	-0.542778385204048	0.0107701958062426	-0.626541460391129	0.00245377644916805	-0.0837630751870812	0.835293555804621
ZNF649	ENSG00000198093	-0.233550406921377	0.443755101683007	-0.620669296537219	0.00410661949518864	-0.593171497357004	0.00563557356767233	0.0274977991802151	0.955069555501227
ZNF646	ENSG00000167395	-0.00354979288997992	0.985344614063091	0.0207361949145089	0.877966583182257	0.0149589524207898	0.916730006151704	-0.00577724249371908	0.976943011260142
ZNF644	ENSG00000122482	0.0346142344234339	0.835754944337106	-0.0199674494163287	0.879862888835903	0.0321188616141133	0.812425166378012	0.052086311030442	0.729708097360484
ZNF641	ENSG00000167528	-0.231210678973772	0.256777350322921	0.142689949759642	0.444974283093399	-0.0146321350119337	0.953609444261995	-0.157322084771576	0.488971034658847
ZNF639	ENSG00000121864	-0.0465125388825877	0.703967065591303	-0.28171612306946	3.05583294177235e-05	-0.281806654406857	2.98356509240729e-05	-9.05313373974365e-05	0.999641168776852
ZNF638	ENSG00000075292	-0.0269279283683486	0.840167938814676	0.010825957781454	0.920575647583228	-0.0439816326774644	0.657025784127923	-0.0548075904589185	0.628556020244191
ZNF630-AS1	ENSG00000277541	-0.239031458817349	NA	-0.317195566188318	0.600906815349882	-0.446200974716642	0.444454660151738	-0.129005408528324	NA
ZNF630	ENSG00000221994	-0.0316856017757715	0.956831027847686	0.157578282404995	0.67716468227626	-0.221619751539432	0.55292192291883	-0.379198033944427	NA
ZNF629	ENSG00000102870	-0.0531478665666642	0.73869040117371	-0.255063947478021	0.00408561958062875	-0.244759415478027	0.0068828684223801	0.0103045319999932	0.958843528839541
ZNF628	ENSG00000197483	0.0813370639578804	0.816917305050415	0.117099249732081	0.641654537855116	-0.0396707085576522	0.893712395448174	-0.156769958289734	0.600516488773488
ZNF627	ENSG00000198551	-0.136584345851579	0.585592437938874	0.377339430536015	0.0163211640472564	0.328292120506729	0.0464657042143976	-0.0490473100292859	0.866078568992741
ZNF625-ZNF20	ENSG00000213297	-0.378364459104167	NA	-0.432748210248517	0.251196089450244	-0.20141659426661	0.658949261800525	0.231331615981906	NA
ZNF624	ENSG00000197566	-0.769509108147445	0.00436679515131537	0.0150682569290767	0.970267241853909	-0.348983303214961	0.216777652441477	-0.364051560144038	NA
ZNF623 ENSG00000183309	ENSG00000183309	0.0224033518650026	0.931883806864281	-0.128038584492145	0.404208042312425	-0.170123346872264	0.260858867699769	-0.0420847623801193	0.863310695137611
ZNF622	ENSG00000173545	0.0577264804288648	0.748874666938301	-0.254868490230457	0.0135976756929438	-0.0918062763469092	0.484649792711204	0.163062213883548	0.235863998692142
ZNF621	ENSG00000172888	-0.0814098857148867	0.648513601263132	-0.199412426808939	0.0868908203518153	-0.282944771686454	0.0108822158859782	-0.0835323448775148	0.6433656102576
ZNF620	ENSG00000177842	0.412453175578049	0.145471854732529	-0.226745175555217	0.433745472306219	0.288598589488787	0.286504904290251	0.515343765044004	0.0655947146835099
ZNF619	ENSG00000177873	0.122134016340047	0.79949003003356	0.372091321891738	0.196768297964844	0.28751364227246	0.364009804688586	-0.0845776796192788	NA
ZNF618	ENSG00000157657	-0.136768288434305	0.312248306603782	-0.104411608652447	0.376627504387836	-0.355137925993993	0.000197166544025374	-0.250726317341545	0.0335259708713405
ZNF616 ENSG00000204611	ENSG00000204611	-0.0818862830590129	0.766444374922759	-0.163568891815898	0.373878272490153	-0.177698350636307	0.339620922350416	-0.0141294588204089	0.967064640551136
ZNF615	ENSG00000197619	-0.382396197459881	0.189071150810649	-0.475904260500462	0.0442560640640856	-0.466581823887721	0.0541403434832945	0.00932243661274133	0.984662124122271
ZNF614 ENSG00000142556	ENSG00000142556	-0.239505060079825	0.152177821769207	-0.576579434991796	4.92735503170116e-06	-0.563224194619261	6.03178124288789e-06	0.0133552403725346	0.965543165268355
ZNF613	ENSG00000176024	0.0411317530440946	0.928185127906975	-0.186778331509893	0.514204009117711	-0.247396362693559	0.37581207046098	-0.0606180311836663	0.891721921868585
ZNF611	ENSG00000213020	-0.204052278358777	0.283320758812752	-0.214106905735978	0.17204730653728	-0.34342410265467	0.0189163320167491	-0.129317196918691	0.566187295766258
ZNF609	ENSG00000180357	0.0268229646839546	0.858774980949449	0.160577372219277	0.0462173454590708	0.204334896737852	0.00998760719619952	0.0437575245185751	0.745519686968589
ZNF607	ENSG00000198182	-0.051081526961797	0.914538021516045	-0.202955348860524	0.491005598661775	-0.402164845591538	0.130130515198815	-0.199209496731014	0.604206418692735
ZNF606	ENSG00000166704	-0.204602259762363	0.483321878782744	0.100121154917795	0.709294979219235	-0.0964511359264716	0.735220646294257	-0.196572290844266	0.502583020025516
ZNF605	ENSG00000196458	0.0497284886453244	0.819201851814793	0.290390976869644	0.0110972110429716	0.0908008336832525	0.551993849072473	-0.199590143186392	0.172560883241449
ZNF600	ENSG00000189190	-0.26541308926491	0.220445902237962	-0.173832460947453	0.383851749514518	-0.268252375365843	0.153999234614506	-0.0944199144183902	0.745687954491499
ZNF599	ENSG00000153896	-0.060503468075014	NA	0.0703907111724359	0.912995442798883	-0.30070038952617	0.596562200242339	-0.371091100698606	NA
ZNF598	ENSG00000167962	0.191799734242358	0.175764076610658	-0.168700437545193	0.164069731721053	-0.0849305040112758	0.568278102775693	0.0837699335339167	0.644172900439255
ZNF597	ENSG00000167981	0.133063017959166	0.499684635918127	-0.12165561022576	0.460828468513909	-0.095290786803361	0.597848546127699	0.0263648234223991	0.924909281393631
ZNF596	ENSG00000172748	-0.293325730911808	NA	0.36040981288453	0.495129769056446	0.501062832951707	0.321260499145463	0.140653020067177	NA
ZNF595	ENSG00000272602	0.0337167907785303	0.914813360025371	-0.321438444174222	0.0534459074408958	-0.211015083019333	0.257034635952823	0.110423361154888	0.67801951818495
ZNF594-DT	ENSG00000261879	0.112581269021442	NA	0.380798623522086	0.444442799915586	0.584384153660122	0.209886808487607	0.203585530138036	NA
ZNF594	ENSG00000180626	0.123575084547704	0.64071827212599	-0.235099145779774	0.208940762482015	0.0216794055716199	0.934783873190533	0.256778551351394	0.24716656099732
ZNF593OS	ENSG00000236782	0.198612299249564	0.360696177653966	-0.435405145149279	0.00767891274147239	-0.130507401075629	0.53111361741552	0.30489774407365	0.143883259053807
ZNF593	ENSG00000142684	0.209545990324847	0.336448784788611	-0.437009068308592	0.00840127753291691	-0.126174226692837	0.554070115318933	0.310834841615755	0.141444277259321
ZNF592	ENSG00000166716	-0.12449129788685	0.219644740192303	-0.00462217858954809	0.971622739949429	-0.116805128124562	0.192958909930334	-0.112182949535014	0.291374332325981
ZNF589	ENSG00000164048	-0.237293284510143	0.126199352613163	0.0013254782979228	0.994591290023911	-0.160464536280773	0.280102773617551	-0.161790014578696	0.357711207474861
ZNF587B	ENSG00000269343	0.0367907847731395	0.847130785640216	-0.0800916523576508	0.53559306283306	-0.072098592832044	0.599268527880383	0.00799305952560675	0.971807002743062
ZNF587	ENSG00000198466	-0.0416464009383128	0.823843736856868	-0.0411534537063486	0.771440677337343	-0.172850870069589	0.119753183379403	-0.13169741636324	0.350539610512554
ZNF586	ENSG00000083828	0.0315411763981406	0.904140401042985	0.245856283275236	0.0711506751322493	0.122047295220935	0.463989212104264	-0.123808988054301	0.531824618604632
ZNF585B	ENSG00000245680	-0.0785537515244699	0.774863638057911	-0.192746886766539	0.272141433385696	-0.205204335519544	0.249563183683943	-0.0124574487530049	0.970848434186789
ZNF585A	ENSG00000196967	-0.133768901427434	0.64384366593233	-0.375358734275289	0.0435105714183377	-0.453664224018608	0.0128391235229423	-0.0783054897433191	0.81439356918255
ZNF584 ENSG00000171574	ENSG00000171574	-0.151965339135871	0.770309543135183	0.00803316313020635	0.986257918814352	-0.148563974014428	0.720221499797788	-0.156597137144635	NA
ZNF581	ENSG00000171425	-0.0125084777932004	0.961887718160713	-0.0608013352560088	0.730135294287795	-0.0613513964506456	0.73935865265966	-0.00055006119463687	0.999072821483387
ZNF580	ENSG00000213015	-0.464404542802469	0.02569922368924	-0.114580067943258	0.635079570402692	-0.353842120542126	0.0714689646405227	-0.239262052598869	0.354545916526489
ZNF579	ENSG00000218891	0.311265070876813	0.135594897874384	-0.129837846107685	0.552608673410478	-0.0755256591286719	0.766675236330551	0.0543121869790135	0.868464525795511
ZNF577	ENSG00000161551	-0.0126882212491051	0.973105362126478	-0.16230076528671	0.48007693615593	-0.410148003969143	0.0349087171298332	-0.247847238682433	0.348334168844866
ZNF576	ENSG00000124444	-0.265170552205351	0.388740195561394	-0.179771682548649	0.514450716465468	-0.215517972354858	0.431878270118312	-0.0357462898062086	0.938743414348483
ZNF575	ENSG00000176472	-0.162293849332223	0.689947695823669	0.314701790194421	0.243572756703585	0.385319719509925	0.143639502086437	0.0706179293155039	0.872606500483376
ZNF574	ENSG00000105732	-0.00829391347569632	0.982880400240106	-0.132551418548004	0.553459356847278	-0.0815017872159729	0.753516331804531	0.051049631332031	0.87902429382777
ZNF573	ENSG00000189144	-0.082256103883506	0.823160295451007	-0.00754306309929283	0.982296223713705	-0.130417969981384	0.632764651889141	-0.122874906882091	0.71150888253644
ZNF572	ENSG00000180938	0.373267232234258	0.23982869940887	0.647028201538821	0.00672792522477912	0.594124401764942	0.0155035077811605	-0.0529037997738791	0.909014266132044
ZNF571-AS1 ENSG00000267470	ENSG00000267470	-0.254689690868049	NA	-0.0446433051798457	0.929559503431351	-0.420057256739901	0.284675426462001	-0.375413951560056	NA
ZNF571	ENSG00000180479	-0.291890954309271	NA	-0.1300923907511	0.786975764334	-0.477368087807782	0.226983070012029	-0.347275697056682	NA
ZNF570	ENSG00000171827	-0.0791797615596175	NA	-0.155834297595358	0.75718366025527	-0.410380983398623	0.348357876418518	-0.254546685803265	NA
ZNF57	ENSG00000171970	-0.163754158201755	0.681310725289971	-0.303662524340155	0.271559120888941	-0.328756324578642	0.241683727313202	-0.0250938002384864	0.9620877487173
ZNF569	ENSG00000196437	-0.346754587837615	0.393730070451131	-0.708388656826471	0.0169491045132305	-0.67520265474146	0.0250340101982543	0.0331860020850118	NA
ZNF568 ENSG00000198453	ENSG00000198453	-0.258844356338047	NA	0.184686317437425	NA	-0.0399288136542384	NA	-0.224615131091663	NA
ZNF567	ENSG00000189042	0.0698739473975171	0.840062983787703	-0.183535509756102	0.418218828753375	-0.370990601978082	0.0637385047168654	-0.187455092221979	0.514656649304529
ZNF566-AS1	ENSG00000267309	-0.763080284243564	NA	-0.306165514625035	NA	-0.341491180314232	NA	-0.0353256656891972	NA
ZNF566	ENSG00000186017	-0.241212664436645	0.429678599584722	-0.0884665881112978	0.769266897628521	-0.0486815883710949	0.883868370120775	0.0397849997402029	0.928628652795552
ZNF565	ENSG00000196357	-0.0238813020863512	0.866511621134859	-0.157646732976441	0.0361554585778505	-0.0398211706934954	0.710281501929053	0.117825562282946	0.23051407087407
ZNF564	ENSG00000249709	-0.365518138518091	0.237318463387866	0.135154769077218	0.667337890513329	-0.0703947988008913	0.845702666647145	-0.20554956787811	0.571119239116081
ZNF563	ENSG00000188868	-0.403900074689518	NA	1.16152597969707	NA	0.728986029268271	NA	-0.432539950428796	NA
ZNF562	ENSG00000171466	-0.128056014413444	0.401193402202399	0.043900078850201	0.770879937006006	-0.0291157377813116	0.862490933106076	-0.0730158166315126	0.678493542667666
ZNF561-AS1	ENSG00000267106	-0.228677778185236	NA	0.608673933423425	0.0618666932788858	0.275559305457246	0.499877079305022	-0.333114627966179	NA
ZNF561	ENSG00000171469	-0.179455222462478	0.29686863506074	-0.0528758358179741	0.769570340297671	-0.205213494799122	0.153337532946413	-0.152337658981148	0.410703787378435
ZNF56	ENSG00000267419	-0.230783030453632	0.12098286607208	0.0655890870587055	0.68841962483311	0.0229190157800062	0.904060261838147	-0.0426700712786993	0.847775889163937
ZNF559-ZNF177	ENSG00000270011	-0.389670325975945	0.0324450145301823	0.114819496072486	0.566608787758533	-0.193521920068892	0.303581696989151	-0.308341416141378	0.111881882390646
ZNF559	ENSG00000188321	-0.343418562917571	0.116028821387754	0.0686326321983105	0.784452594416471	-0.183784578053717	0.403175168432288	-0.252417210252028	0.291538603831711
ZNF558	ENSG00000167785	-0.246692346013178	0.383865245465452	-0.00585444980433538	0.985850752494982	-0.200228692929216	0.429772584657978	-0.194374243124881	0.527546976179138
ZNF557	ENSG00000130544	0.0688279062467903	0.83266298553472	-0.0199036594588458	0.94173047540741	-0.216264690995571	0.303962768951664	-0.196361031536725	0.446721981858749
ZNF556	ENSG00000172000	0.391176724335772	0.178772396718115	-0.122029050204065	0.70751314216384	0.323130776273813	0.223352231783036	0.445159826477878	0.124308589673654
ZNF555	ENSG00000186300	-0.0847265966515379	0.865390632917758	-0.221820165741723	0.502653121822716	-0.507565333452101	0.0784010337574705	-0.285745167710378	0.477527380794331
ZNF554	ENSG00000172006	0.23254903319916	NA	0.403158759586711	0.45367301280602	0.492621807571173	0.3502451755054	0.0894630479844622	NA
ZNF552	ENSG00000178935	0.0397052467700677	0.920616627661383	0.259758772649912	0.242464059008683	0.179983814644706	0.471460281737424	-0.0797749580052062	0.820339214969622
ZNF551	ENSG00000204519	0.0059675520456958	0.9807531201707	-0.390418052771829	0.000444346897716097	-0.387074165763855	0.000446549065497967	0.00334388700797376	0.989493185859945
ZNF550	ENSG00000251369	-0.12544984099128	0.535630326990229	-0.180258321823463	0.228498473267058	-0.26384816980121	0.0635756372583074	-0.0835898479777468	0.709831847704631
ZNF549	ENSG00000121406	-0.145996649889901	0.456359810274909	-0.182489829803071	0.229764895978488	-0.247366288783538	0.0928243590071042	-0.0648764589804673	0.788077110497522
ZNF548	ENSG00000188785	-0.345401027449461	0.152520058716638	-0.0739345629882645	0.786163813418772	-0.609088679330342	0.00131079550813893	-0.535154116342077	0.0170647424699782
ZNF547	ENSG00000152433	0.0488551500675819	0.902854802417655	0.133448968692764	0.607823322946521	-0.103655107112608	0.719693754806304	-0.237104075805372	0.406601561196767
ZNF546	ENSG00000187187	0.157941331183058	NA	1.51628952189816	0.00365215068038447	1.17271452000796	0.0384572825279519	-0.343575001890199	NA
ZNF544	ENSG00000198131	0.116823991054265	0.409648028847883	-0.325960040604519	0.00069891243446839	-0.141816794231995	0.221920660607602	0.184143246372523	0.151554496796131
ZNF543	ENSG00000178229	0.155490018740818	0.533441279145872	-0.0345489695358323	0.89070431584175	-0.215331273344998	0.273666779224016	-0.180782303809166	0.463415262827318
ZNF540	ENSG00000171817	-0.096372089797247	NA	-0.0298629956241627	0.9503895552286	-0.346955782812783	0.364009804688586	-0.317092787188621	NA
ZNF536	ENSG00000198597	0.69638578792203	NA	0.162114753491683	0.858482483810085	-0.385347487221808	0.661737494319742	-0.547462240713491	NA
ZNF532	ENSG00000074657	-0.264378531053881	0.0772344952625857	0.197091308138122	0.139571398330639	-0.00351183639266737	0.985339845686426	-0.20060314453079	0.213280693383613
ZNF530	ENSG00000183647	-0.0445575476920417	0.895149703621543	-0.318870127425461	0.0809714476500257	-0.378702285747117	0.034554110291547	-0.0598321583216556	0.857356679830872
ZNF529-AS1	ENSG00000233527	-0.418946467872316	0.20235705540392	-0.0289867429612426	0.940915044855965	-0.173632422535221	0.613334103663248	-0.144645679573978	NA
ZNF529	ENSG00000186020	-0.0803000118610646	0.794539701950454	-0.111965398503427	0.61335055786249	-0.214697726237075	0.283079589260597	-0.102732327733648	0.720115353503471
ZNF527	ENSG00000189164	-0.0509770366166517	NA	-0.0255692231480306	0.955637739237899	-0.146403236481252	0.727887508770663	-0.120834013333221	NA
ZNF526	ENSG00000167625	-0.0870435165067585	0.820507550082169	-0.0453345031152855	0.883642474794792	-0.0118888479284427	0.971461460563907	0.0334456551868428	0.938366368174321
ZNF525	ENSG00000203326	0.15740397638182	0.285988276667206	0.101366011079697	0.454074000694688	0.111309095749707	0.420242968921848	0.00994308467001028	0.967064640551136
ZNF524	ENSG00000171443	0.0127999316958338	0.977836384980029	0.147196608340383	0.613449204429955	0.0383080925552061	0.913542507279659	-0.108888515785177	0.77796557141912
ZNF519	ENSG00000175322	0.255654819514163	0.166628583809714	0.0335650225129774	0.879764048678486	-0.102606477435916	0.609753242312374	-0.136171499948894	0.550258404207318
ZNF518B	ENSG00000178163	-0.0493071241362847	0.753741167817067	-0.102163111762672	0.319500286868388	-0.0985291142894617	0.362420393284879	0.00363399747321044	0.984564522818032
ZNF518A	ENSG00000177853	-0.134774446593845	0.241071234568642	0.423333406187384	7.10734411241652e-08	0.186014770985905	0.0426005210945774	-0.237318635201479	0.0157140555362353
ZNF517	ENSG00000197363	-0.400004904817409	NA	0.269884377993129	0.479907816282019	0.00969348482290863	0.983849014019151	-0.26019089317022	NA
ZNF516-AS1	ENSG00000265778	-0.299883694670115	NA	-0.201671709716349	0.81531215976813	-0.262836224570478	0.766935403698118	-0.0611645148541289	NA
ZNF516	ENSG00000101493	-0.171617486949609	0.254698446951147	0.295823703773743	0.00795844366743063	0.0326098265026666	0.854089974167809	-0.263213877271077	0.0483531521038419
ZNF514	ENSG00000144026	-0.0778936658753439	0.822094184993514	0.459965260840032	0.0107131703227049	0.19513029205702	0.387128764182172	-0.264834968783013	0.268760907839576
ZNF513	ENSG00000163795	0.117631721952599	0.777408606079111	0.354018947239291	0.153256242373386	0.272756494865884	0.318873667869137	-0.0812624523734072	0.845225066461027
ZNF512B	ENSG00000196700	0.28785591589426	0.0330186761284266	0.158224907208809	0.226744510237013	0.203582324650339	0.117072335871494	0.04535741744153	0.832528784484396
ZNF512	ENSG00000243943	-0.0506600515583177	0.839727429632914	0.0816760238338483	0.641521424933512	-0.029873495532318	0.88624551000394	-0.111549519366166	0.593938355970123
ZNF511-PRAP1	ENSG00000283496	-0.140026476226011	0.423661895186441	-0.159725892375129	0.250925905840975	-0.161867390445743	0.26157887741403	-0.00214149807061404	0.993974561669638
ZNF511	ENSG00000198546	-0.101107346749275	0.574695814125495	-0.157436255992915	0.226862819755715	-0.137693984860794	0.322326267155888	0.0197422711321216	0.936372013074248
ZNF510	ENSG00000081386	-0.00289799246030497	0.994772471239058	-0.125334265345135	0.505267728829196	-0.0818052637545378	0.703799667993867	0.0435290015905968	0.87961912966948
ZNF507	ENSG00000168813	-0.217868227099016	0.0418081650960557	-0.145992382804002	0.143551077829572	-0.26592457716558	0.00350711598327097	-0.119932194361578	0.358149413649904
ZNF506	ENSG00000081665	-0.203928591160095	0.197956562516534	0.0991010177425904	0.520093222693569	0.0455793278007926	0.805306032262778	-0.0535216899417978	0.806547818833366
ZNF503-AS2	ENSG00000237149	0.174475316815772	NA	0.057256787598323	0.924404769908551	-0.0636994632755812	0.91764481769645	-0.120956250873904	NA
ZNF503-AS1	ENSG00000226051	0.0961644642136078	NA	0.302192599303481	0.723412415290848	-0.539925770176664	0.517186091618143	-0.842118369480145	NA
ZNF503	ENSG00000165655	0.166928307110677	0.483936412762084	-0.291798844674852	0.0926531537268314	-0.19238210444657	0.326669406840937	0.0994167402282816	0.721052319002878
ZNF502	ENSG00000196653	-0.142418361259546	NA	0.13917860014003	0.793694424384991	-0.103275050356453	0.859319350595598	-0.242453650496483	NA
ZNF501	ENSG00000186446	-0.203571871561982	NA	-0.067414937120225	0.906856342853025	-0.364247501314377	0.440987312673183	-0.296832564194152	NA
ZNF500	ENSG00000103199	-0.0595243215785177	0.81099546856344	-0.159977708367117	0.309592334925714	-0.226635216577032	0.130254669178149	-0.066657508209916	0.781956000278589
ZNF497 ENSG00000174586	ENSG00000174586	-0.148624770944971	0.761271235547909	0.454680462440106	0.110406077515211	0.266269944000346	0.42961344742316	-0.188410518439759	0.658225371180165
ZNF496	ENSG00000162714	-0.0974099859607825	0.522936756229159	-0.165548492741319	0.125845348919934	-0.234643865594307	0.0243407071542084	-0.0690953728529878	0.678752273736752
ZNF493	ENSG00000196268	-0.170535679350362	0.687966420481208	0.108181459821537	0.75889330259969	-0.0524852207158699	0.895138977080568	-0.160666680537407	0.701316808433697
ZNF490	ENSG00000188033	-0.219664658266434	0.113851125729573	-0.00990782841302465	0.955637739237899	-0.0952742331295243	0.514453777899585	-0.0853664047164997	0.640455164343064
ZNF488	ENSG00000265763	-0.340754986947557	0.00261522035971553	0.275363369419528	0.0075493820878997	0.00311664903847707	0.984515116859729	-0.272246720381051	0.0248469452349115
ZNF487	ENSG00000243660	0.0609409497620591	NA	0.295015081333032	0.451885799466253	-0.0104752350629764	0.983316943206393	-0.305490316396009	NA
ZNF486	ENSG00000256229	-0.445055755797491	NA	0.265179590354482	0.823401539118008	-0.816705200982298	0.453799782093447	-1.08188479133678	NA
ZNF485	ENSG00000198298	-0.103965045782177	0.834280565434869	0.0712183208777864	0.85571086432488	0.0688093715713028	0.867496932056601	-0.00240894930648354	NA
ZNF484	ENSG00000127081	-0.21825858104467	0.269335229412884	-0.156859287027156	0.378547437958032	-0.151539095299657	0.413485440181333	0.00532019172749867	0.986817510163525
ZNF483	ENSG00000173258	-0.217768707451152	0.356208274294398	0.243930732368961	0.187539440439887	0.201730189836609	0.317612408819018	-0.0422005425323515	0.897123286488422
ZNF480	ENSG00000198464	0.0515647288995702	0.828507294358773	-0.480984663756972	8.29316398659115e-05	-0.190889438184419	0.193648351717181	0.290095225572553	0.0642255047427959
ZNF48	ENSG00000180035	0.149894078895894	0.483024486559365	-0.378547960208036	0.0103510608352992	-0.195448234655373	0.253653566768272	0.183099725552663	0.391108808038226
ZNF474	ENSG00000164185	0.390378399557563	NA	0.660280844433168	NA	1.19377906313291	NA	0.53349821869974	NA
ZNF473	ENSG00000142528	0.11773963753312	0.628703013438735	-0.323980483060287	0.0415527753381641	-0.244646214496784	0.154072338665837	0.0793342685635036	0.771794559909676
ZNF469	ENSG00000225614	0.118643659083857	0.567152452160834	0.24908123868072	0.0713234428048013	0.29583444510046	0.0326191216306896	0.0467532064197401	0.849455788087405
ZNF468	ENSG00000204604	0.0191065823884343	0.919790836821502	-0.315660703217529	0.000467720001166367	-0.305168095278085	0.000826046212074372	0.0104926079394442	0.959664000144843
ZNF467	ENSG00000181444	1.2135771170644	NA	0.706088361594608	0.1247486287355	1.04420157994011	0.0146942045008697	0.338113218345504	NA
ZNF462	ENSG00000148143	-0.280498339400837	0.00610546210073147	0.309956217111003	0.000420781911403135	0.149351165879624	0.152466990370673	-0.160605051231379	0.17314584024426
ZNF461	ENSG00000197808	-0.18921246662714	0.634700482980186	-0.317218309926428	0.268717693888172	-0.362393022433545	0.203146399347295	-0.0451747125071179	NA
ZNF460-AS1 ENSG00000267871	ENSG00000267871	-0.0599211664495087	NA	0.541455964127411	0.289874333774375	0.472893081608647	0.388996999944505	-0.0685628825187638	NA
ZNF460	ENSG00000197714	0.051795775585418	0.876764857650128	-0.0518500109924137	0.834276738101837	-0.136055310827923	0.548514139060905	-0.0842052998355095	0.781539968239266
ZNF451-AS1	ENSG00000226803	0.0349659381491027	0.839687522120667	-0.130548917293871	0.202325754522966	-0.220977346001609	0.0191895954481674	-0.0904284287077382	0.521090332353017
ZNF451	ENSG00000112200	0.0320527956430081	0.83514950161048	-0.165191771421849	0.051210325345235	-0.173205307901402	0.0455693883217641	-0.00801353647955293	0.964956624005345
ZNF45-AS1	ENSG00000267191	-0.306329296910901	0.189071150810649	-0.499417975231744	0.00720054816756899	-0.441824041069336	0.0187342750596482	0.0575939341624086	0.87446267168825
ZNF45	ENSG00000124459	-0.3029211299932	0.194854950434161	-0.461439794058042	0.0133582478510876	-0.466116869104253	0.0121801477710674	-0.0046770750462106	0.99058382805356
ZNF449	ENSG00000173275	-0.50263253587034	0.0470140222765392	0.293482458372102	0.210653527680655	-0.199193747638328	0.463936813448406	-0.49267620601043	0.0488883592366345
ZNF446	ENSG00000083838	-0.310356452420685	0.478329575853738	-0.128418110681513	0.756795946012529	-0.305206366565926	0.407762710787049	-0.176788255884413	NA
ZNF445	ENSG00000185219	0.0205821173326796	0.933419087157601	0.0903908870168449	0.55407867360844	0.0558831753880831	0.751895227042286	-0.0345077116287618	0.879128746563346
ZNF444	ENSG00000167685	0.157046016951536	0.537452761124994	0.222637276094688	0.230714729823592	0.243784413825003	0.200777222078934	0.0211471377303153	0.952224534010498
ZNF443	ENSG00000180855	0.25292041291527	NA	0.475546746115955	0.537243004403256	-0.0500534630939106	0.960558835486079	-0.525600209209866	NA
ZNF441	ENSG00000197044	-0.500977588387341	0.117544278945772	-0.184720162786814	0.581380402245368	-0.428958841318882	0.139120900513353	-0.244238678532067	0.545253381914898
ZNF440	ENSG00000171295	-0.220258236756912	0.218649133617189	0.0453936961275217	0.819116133141866	-0.110782038007864	0.540957209462471	-0.156175734135386	0.434646285108283
ZNF44	ENSG00000197857	0.148742457892024	0.635511476935059	0.4769243041695	0.0121838814045186	0.227142395951163	0.328377988483185	-0.249781908218337	0.341366814295951
ZNF439	ENSG00000171291	0.516882592753955	NA	1.33674496094667	NA	1.40402139315062	NA	0.0672764322039476	NA
ZNF438	ENSG00000183621	-0.132434791063355	0.828205756938269	0.318876117970205	0.409201192455905	0.436530507649836	0.242995772397382	0.117654389679631	NA
ZNF436-AS1	ENSG00000249087	-0.0230988097709893	NA	0.887223690244885	0.117048978054802	0.716514798230876	0.248395329209024	-0.170708892014009	NA
ZNF436	ENSG00000125945	0.00817188173876101	0.981351166998041	0.0834133565459059	0.704506305080939	0.0838175187158207	0.717647938398007	0.000404162169914749	0.999493513076022
ZNF432	ENSG00000256087	-0.0965318619334247	0.628088403967707	-0.083949531097836	0.600201428539034	-0.207372391135721	0.13076239676012	-0.123422860037885	0.508281353616878
ZNF431	ENSG00000196705	-0.0556908487648226	0.761902446938644	-0.00315740374796322	0.984893418480406	-0.0542115877074232	0.715385455656106	-0.05105418395946	0.777509571957302
ZNF430	ENSG00000118620	0.0361882150592539	0.888455247469138	-0.124562469161086	0.434986675424206	-0.0943641510741125	0.590902858586216	0.0301983180869736	0.90848114351612
ZNF43	ENSG00000198521	0.119979177147167	NA	-0.275635113060368	0.731724921120854	0.140257588504318	0.876029466204967	0.415892701564686	NA
ZNF429	ENSG00000197013	0.288937755606122	0.48554969891152	0.821927043025375	0.00197388199455664	0.656672006649077	0.0197293008078512	-0.165255036376298	NA
ZNF428	ENSG00000131116	-0.147842412018988	0.517223737495573	-4.89059712240356e-06	0.999968747783099	-0.197769727120203	0.269281982730633	-0.197764836523081	0.353202999235843
ZNF426	ENSG00000130818	-0.275950369571561	0.0743956654859735	-0.305362798887925	0.0213789628583603	-0.310806936760553	0.0196622550855786	-0.00544413787262803	0.984564522818032
ZNF425	ENSG00000204947	0.395260714984947	NA	0.565136909399973	0.197765209496881	0.474921549407352	0.316828439005106	-0.0902153599926207	NA
ZNF423	ENSG00000102935	0.0128579714193603	NA	-0.214159472543741	0.775947204602121	-0.367617744823743	0.611312789035006	-0.153458272280002	NA
ZNF420	ENSG00000197050	-0.163607969836785	0.69415976804985	-0.600849429616935	0.0203156269241081	-0.444583576957515	0.105933260361133	0.15626585265942	0.723128419833658
ZNF419	ENSG00000105136	-0.235860922800179	0.385706920573952	-0.303989939409592	0.156820982809289	-0.404109365577485	0.0505345308213126	-0.100119426167893	0.775182303761818
ZNF418	ENSG00000196724	-0.0277210729672935	0.957641739971208	0.090270847191135	0.800437581022123	0.0739308923984711	0.847245938031462	-0.016339954792664	0.976657961112684
ZNF417	ENSG00000173480	-0.16893323115696	0.4147397393187	-0.104926750857631	0.576550348815276	-0.178698879766312	0.3047901368926	-0.0737721289086815	0.774872469206218
ZNF416	ENSG00000083817	-0.359574718708509	0.263258437624547	-0.226273890351665	0.449402350504468	-0.5439957149128	0.033799030331598	-0.317721824561135	NA
ZNF414	ENSG00000133250	-0.00417455683303203	0.995857272681602	0.548604172365923	0.0420265705848168	0.380535891315625	0.210446967937311	-0.168068281050298	0.690898242979825
ZNF410	ENSG00000119725	-0.100346335971819	0.338301949111197	-0.219312900190933	0.00306669330374581	-0.17035035637739	0.0323089803295441	0.0489625438135433	0.702298028988003
ZNF41	ENSG00000147124	0.0628144442201025	0.847095683362336	0.248624200845166	0.188952887682021	0.267829434639569	0.164525686075621	0.0192052337944031	0.958479669542282
ZNF408	ENSG00000175213	0.117945847938836	0.635125108468164	-0.276424698429037	0.0979894734091245	-0.205676073727113	0.259748823397669	0.070748624701924	0.802853045006236
ZNF407-AS1	ENSG00000264247	-0.173563920812775	0.690824482853271	0.251323313114468	0.416199458033897	0.0413093998440245	0.919415318233869	-0.210013913270443	NA
ZNF407	ENSG00000215421	-0.164101669464553	0.486328068650876	-0.108349664620999	0.600488525971874	0.0567794870888689	0.813007863606116	0.165129151709868	0.48397958078703
ZNF404	ENSG00000176222	0.581126446330974	NA	0.880981433965539	0.409246108050274	0.849123773825664	0.452557070918254	-0.031857660139875	NA
ZNF398	ENSG00000197024	-0.175148744281473	0.305423153139688	0.0353418815135378	0.848252564050018	0.0283391324897592	0.886225939733983	-0.00700274902377863	0.979925881757318
ZNF397	ENSG00000186812	0.142680139994368	0.452188723865538	0.387113060731132	0.00202214369520831	0.190787759523852	0.203739344207808	-0.19632530120728	0.252531644957871
ZNF396	ENSG00000186496	-0.0791394561560761	NA	0.10186344433105	NA	-0.789088364552221	NA	-0.890951808883271	NA
ZNF395	ENSG00000186918	-0.0105905552823807	0.963566075496987	0.318735021102169	0.00266851497654584	0.201640996907146	0.0923610737862174	-0.117094024195023	0.465619578223755
ZNF394	ENSG00000160908	-0.0533555214128082	0.810557428449204	-0.0835817604373383	0.592953904428965	0.0063884178939999	0.973112733951793	0.0899701783313382	0.643337996140086
ZNF391	ENSG00000124613	-0.0148628494458525	0.974632037382278	0.347423780330832	0.154616841838404	-0.161163136098235	0.601713085953422	-0.508586916429067	0.0561154437241997
ZNF385D	ENSG00000151789	-0.201570861742203	NA	-0.178274389577806	0.671447246244805	-0.385599023948523	0.299288703413731	-0.207324634370717	NA
ZNF385C	ENSG00000187595	0.12244709439382	0.784915608656077	0.540225529911669	0.0280324369451013	0.249994020166607	0.411363255463747	-0.290231509745063	0.38932832201882
ZNF385B	ENSG00000144331	-0.251880169527504	NA	-0.108455003538407	0.857049992309709	-0.257049180987954	0.649462047464534	-0.148594177449548	NA
ZNF385A	ENSG00000161642	0.144613929969347	0.304078991240549	0.356256984516965	0.00027690549089135	0.200353859659736	0.0741401198300653	-0.155903124857229	0.257057308362898
ZNF384	ENSG00000126746	-0.0123102465150079	0.949285861152618	-0.0569409638876949	0.65308828881135	-0.104711156741099	0.374254368106589	-0.0477701928534045	0.776227977178169
ZNF383	ENSG00000188283	-0.0431854108145662	0.9367268418073	0.00103281727205154	0.998227418848001	0.0490113919374364	0.906115261196666	0.0479785746653849	NA
ZNF37BP	ENSG00000234420	-0.240950081942092	0.323753828847893	-0.212579784322263	0.308745209478292	-0.265487181642657	0.195954271956094	-0.0529073973203943	0.878177626692071
ZNF37A	ENSG00000075407	0.0649933748008493	0.747793239583184	-0.311164153520014	0.00684498262042692	-0.12328608915691	0.385197124817145	0.187878064363104	0.223437013927024
ZNF367	ENSG00000165244	-0.0754007002737221	0.619696437887015	-0.229610525781515	0.0160865136957523	-0.165910172026182	0.111700618551764	0.0637003537553332	0.68824637164535
ZNF365	ENSG00000138311	0.259225124010514	NA	-0.46650751825575	0.355246805545442	-0.591441277214582	0.231234459571136	-0.124933758958831	NA
ZNF362	ENSG00000160094	-0.214594765671064	0.16565310514989	0.371224159126501	0.00134251251219001	0.0437198809019962	0.81360245621618	-0.327504278224504	0.0172406914703242
ZNF358	ENSG00000198816	0.271392495125706	0.324065836547797	0.300592806479777	0.179497620481055	0.516237108598898	0.0101943156969954	0.215644302119121	0.453810849755559
ZNF354C	ENSG00000177932	-0.115288226451433	0.533960544693187	-0.290718675661639	0.0176592224472417	-0.308440294517357	0.0124855609957104	-0.0177216188557178	0.945718559315382
ZNF354B	ENSG00000178338	-0.197093033496215	0.393769913079968	-0.0952019021928855	0.66563663941631	-0.284222270098825	0.116579838192997	-0.18902036790594	0.429177153022623
ZNF354A	ENSG00000169131	0.0382280997088607	0.895236152722213	0.00308963542662172	0.989107117817344	0.0580676088502981	0.791656004883056	0.0549779734236764	0.838127768326807
ZNF350-AS1 ENSG00000269235	ENSG00000269235	0.0128977803698436	0.973085748990284	0.08001969180572	0.758602804874814	-0.150203982684238	0.539236296129133	-0.230223674489958	0.3826952020941
ZNF350 ENSG00000256683	ENSG00000256683	0.0337796834536016	0.932158783955382	0.0202668033175175	0.946907318222391	-0.0843745502588144	0.772595352581177	-0.104641353576332	0.758153513746587
ZNF35	ENSG00000169981	-0.0348023361312477	0.934747410203289	-0.540223518869537	0.0127306100363325	-0.38234160375981	0.0974045595494641	0.157881915109726	0.660046816191727
ZNF346-IT1	ENSG00000251666	0.142657042893237	NA	-0.320590618468857	0.784452594416471	0.132797677040522	NA	0.453388295509378	NA
ZNF346	ENSG00000113761	0.112133052254665	0.487070073138689	-0.116761429693727	0.369592277575067	-0.121778439845364	0.364506078758539	-0.0050170101516366	0.983346548723512
ZNF345	ENSG00000251247	0.0272855422547442	NA	0.094851815190991	0.876685457147875	0.151745803326062	0.802843165429826	0.056893988135071	NA
ZNF343	ENSG00000088876	0.167218704910761	0.56083250290727	-0.21262376792745	0.34591502558903	-0.0281274796305527	0.924787295705344	0.184496288296897	0.525638970632781
ZNF341-AS1	ENSG00000230753	-0.574671766589029	0.0781300793653219	0.12882436004022	0.725199181681988	0.0881427531021313	0.826585902824672	-0.0406816069380883	NA
ZNF341	ENSG00000131061	-0.425570374929877	0.0231669770563998	0.149580801454111	0.451101720710659	0.0101152381696345	0.969689076580536	-0.139465563284476	0.583038365608769
ZNF34	ENSG00000196378	-0.410080909755975	0.33725394042247	0.169455474343778	0.681590033962857	-0.0232523400028079	0.962811590094368	-0.192707814346586	NA
ZNF33B	ENSG00000196693	-0.139630096161887	0.290278591446354	0.0674429310411239	0.596865814675855	-0.0125275478837649	0.93655844771027	-0.0799704789248887	0.608323740928083
ZNF33A	ENSG00000189180	-0.223038269363707	0.0482041522543615	0.182863618653958	0.0656444512404357	0.0786148420056052	0.530073284319946	-0.104248776648353	0.455347117563995
ZNF337-AS1	ENSG00000213742	-0.191680078349176	0.370913703730862	0.431501616566957	0.00328843030662789	0.20109973978683	0.259337584356392	-0.230401876780128	0.243292562118925
ZNF337	ENSG00000130684	-0.209162186962165	0.213323006472676	0.291759467017371	0.0238498484667908	0.0278945688966424	0.891457347161193	-0.263864898120728	0.0907055306869444
ZNF335	ENSG00000198026	0.0450916325200283	0.836590676888682	0.245401058148713	0.0373844065441766	0.0948803886723603	0.531826606277765	-0.150520669476353	0.348373158614753
ZNF333	ENSG00000160961	-0.62218314339256	0.0172492782188241	0.0797848455321199	0.80746657572699	-0.114937226364167	0.728708491108065	-0.194722071896287	0.58832004976196
ZNF331	ENSG00000130844	-0.0515199070406674	0.848790203205366	-0.153344245781467	0.367548064016078	-0.0879393501779502	0.662825404806324	0.065404895603517	0.79984671263637
ZNF330	ENSG00000109445	-0.155650659150018	0.295980054905981	-0.162366247297051	0.187797662687934	-0.21671958327784	0.0688966489667227	-0.0543533359807894	0.783994622661082
ZNF326	ENSG00000162664	0.161274457791028	0.152090078527017	0.0231513426538001	0.861999164899933	0.0598265558042248	0.629534461858382	0.0366752131504247	0.822251246825853
ZNF324B	ENSG00000249471	-0.413730916055872	NA	0.189614598950281	0.724067644018617	0.0456914863980174	0.941978613938079	-0.143923112552264	NA
ZNF324	ENSG00000083812	0.0588297742634211	0.885308394217876	0.0246910103764823	0.938657968231369	-0.100138309655027	0.740424551040093	-0.12482932003151	0.720734829164532
ZNF322	ENSG00000181315	-0.048776505544159	0.898994312727304	-0.0128149818104149	0.967875742231487	0.0351419547660039	0.907302777766473	0.0479569365764189	0.898755193509424
ZNF321P	ENSG00000213801	-0.239707173789196	0.578536536481285	-0.139385402638266	0.71394260104831	-0.237926843244159	0.504470281836695	-0.0985414406058929	0.849498274924136
ZNF320	ENSG00000182986	0.0292399809834203	0.904996619572373	0.309315584695406	0.0112390781504379	0.106534870979487	0.502407305864157	-0.202780713715919	0.197535606924014
ZNF32-AS3	ENSG00000223910	-0.154512528993093	0.576809648115037	-0.143105244372541	0.52644972634341	-0.21701610015889	0.308159783401356	-0.0739108557863492	0.821098013583074
ZNF32-AS2	ENSG00000230565	-0.418361757822757	NA	-0.297985078779442	0.563500184918033	-0.180337496163173	0.757831274508449	0.117647582616269	NA
ZNF32-AS1	ENSG00000226245	-0.150669227058724	0.667450172692431	-0.228145063290884	0.370902849951743	-0.238943608984924	0.357055900911068	-0.0107985456940401	0.981896991369715
ZNF32	ENSG00000169740	-0.166647076859039	0.54864609328113	-0.139836717023977	0.54649599916423	-0.203132999650453	0.357055900911068	-0.063296282626476	0.853932495334575
ZNF319	ENSG00000166188	0.00436127332438672	0.989339123219303	-0.0741827320044865	0.70148802821264	0.0512622903206908	0.811337231538101	0.125445022325177	0.568950225250656
ZNF318	ENSG00000171467	-0.113164012357423	0.378805769689184	0.756948833534109	1.44874974304801e-22	0.735689282576017	1.36717851245339e-21	-0.0212595509580918	0.904727584967637
ZNF317	ENSG00000130803	-0.162171838694292	0.247640465401	-0.155812131920808	0.188952887682021	-0.217884516597977	0.0562589095202371	-0.0620723846771692	0.737634718669333
ZNF316	ENSG00000205903	0.189855105611004	0.154791576270341	-0.0273261012453253	0.862889307424705	0.122335438419869	0.344230652855911	0.149661539665194	0.302543824545032
ZNF311	ENSG00000197935	-0.130593914693927	NA	0.545832530801149	0.123197490113157	0.480236541165426	0.203373219791668	-0.0655959896357235	NA
ZNF304	ENSG00000131845	0.0300610266277165	0.911670663439524	-0.245399032010703	0.089582764116476	-0.342342979337437	0.0134343524719674	-0.096943947326734	0.669340984423786
ZNF302	ENSG00000089335	-0.183291978877062	0.487482018852759	0.154442511374166	0.475696198250144	-0.108252989566359	0.66469486569096	-0.262695500940525	0.267498672556445
ZNF300	ENSG00000145908	-0.365433235664838	0.013638850407445	-0.467192446777234	0.000228480701712828	-0.671533631621186	2.69454846416871e-08	-0.204341184843951	0.263599086766459
ZNF30 ENSG00000168661	ENSG00000168661	-0.377679341065733	0.321412907714577	-0.202037846158823	0.575035585817143	-0.546743276177719	0.0711330379052888	-0.344705430018897	NA
ZNF3	ENSG00000166526	-0.0777053077907985	0.641536795556489	-0.185901414797082	0.091431182218525	-0.240439173481116	0.0239220386909893	-0.0545377586840338	0.766158610174113
ZNF296	ENSG00000170684	0.691929299113608	NA	-1.25264547956056	0.000268252298281556	0.0463451614126668	0.927214209617216	1.29899064097323	NA
ZNF295-AS1	ENSG00000237232	-0.103169598081591	NA	0.633320967976996	0.420464218669707	0.437847550066273	0.623735652076241	-0.195473417910723	NA
ZNF292	ENSG00000188994	0.0860202478268258	0.559276444036985	0.446882953197745	1.64027798202905e-07	0.474150224104933	2.08765416487128e-08	0.0272672709071879	0.87800483567229
ZNF287	ENSG00000141040	0.0635196291211015	NA	0.387683531445591	0.245821580475438	0.0192392873248389	0.968597505491249	-0.368444244120752	NA
ZNF286B	ENSG00000249459	-0.0480973221373827	0.873411049664429	-0.366922628391917	0.0208779857487995	-0.433492087920581	0.00548738337406689	-0.0665694595286639	0.819307873488411
ZNF286A	ENSG00000187607	-0.00975913516696632	0.963847460606539	-0.358593898350514	0.00030972157460947	-0.275192572290047	0.0077760579690159	0.083401326060467	0.622534036926805
ZNF284	ENSG00000186026	-0.339104293764809	0.358644951234848	-0.163427812402067	0.645998258393945	-0.316585016793051	0.324223927188294	-0.153157204390984	NA
ZNF283	ENSG00000167637	-0.0011754647204157	0.998014350556293	-0.0305235767695005	0.933096923448871	-0.296608586539071	0.297255572979389	-0.266085009769571	0.445702793472342
ZNF282	ENSG00000170265	0.0501301922892925	0.80660202536206	0.0920936977665304	0.502837607832864	0.0605942003717806	0.703130699333145	-0.0314994973947497	0.881044076545141
ZNF281	ENSG00000162702	-0.102391174987114	0.476214949000683	-0.390179781484738	2.5682808948718e-05	-0.327059755196782	0.000511932550488311	0.0631200262879557	0.707149484027058
ZNF280D	ENSG00000137871	-0.16358887410364	0.241071234568642	-0.0398084317187588	0.793125434701897	-0.0727883926352737	0.617111590563048	-0.0329799609165149	0.872243007856277
ZNF280C	ENSG00000056277	-0.0161677416765488	0.932158783955382	-0.343383971249652	0.000124018517652618	-0.385121681204019	9.96796297122912e-06	-0.0417377099543666	0.809451980584052
ZNF28	ENSG00000198538	0.014966021923094	0.939796489973149	-0.5325885774579	2.61822376302806e-09	-0.371360578314572	6.97112925889459e-05	0.161227999143328	0.225060720002981
ZNF277	ENSG00000198839	0.0159778459121684	0.96162424262216	-0.209065124364003	0.249917169816094	-0.0703512656206059	0.766179966647648	0.138713858743397	0.583480392958109
ZNF276	ENSG00000158805	-0.139186578118448	0.525798926143677	-0.0545084049074848	0.790055761099981	-0.279303401103029	0.0739552933035233	-0.224794996195544	0.244452864784399
ZNF275	ENSG00000063587	-0.0140623868401196	0.958377045865121	-0.457783774784497	0.000276217372191428	-0.190400341966974	0.197030320435407	0.267383432817523	0.102750739387523
ZNF274	ENSG00000171606	0.0528536826300031	0.822556723465383	0.00512170475207542	0.981315541330692	0.0239332847553507	0.905114216999557	0.0188115800032753	0.943967204256883
ZNF273	ENSG00000198039	0.248393938727759	0.129775598281767	-0.322397961122023	0.0202789974315954	-0.132407717207655	0.434271038806348	0.189990243914368	0.316789365044398
ZNF271P	ENSG00000257267	0.12198001248856	0.608452317020198	-0.18515033394848	0.290286796010925	-0.0539837121531615	0.813916156582142	0.131166621795319	0.585448211016719
ZNF268	ENSG00000090612	0.0578083141161792	0.771482589682574	-0.330735388193862	0.00224467593617323	-0.224101512346569	0.0567653133450269	0.106633875847294	0.534097161349891
ZNF267	ENSG00000185947	0.133942776170651	0.472373847115787	-0.0261357443045012	0.89070431584175	0.113425050737295	0.48474112305889	0.139560795041796	0.451845001538834
ZNF266	ENSG00000174652	-0.25211600831824	0.233047158109519	-0.00639573929041681	0.98180803414884	-0.150985638359867	0.463715056627705	-0.14458989906945	0.567121843142933
ZNF264	ENSG00000083844	-0.196833604153528	0.123609775251452	-0.131429002365638	0.266004101529309	-0.236925654957452	0.027603199775315	-0.105496652591815	0.502187689951727
ZNF263	ENSG00000006194	0.00879351314367074	0.967163934101531	-0.224124960457885	0.0291097425968282	-0.213553943260914	0.0428809922965452	0.0105710171969709	0.961647894986148
ZNF260	ENSG00000254004	0.0362607748475398	0.903422854565072	-0.281428429666011	0.0811441044462647	-0.210174124743954	0.231234459571136	0.0712543049220567	0.795014832716533
ZNF26	ENSG00000198393	0.0224217223403186	0.938572305549402	-0.395536263566103	0.00567773959381013	-0.194786362211702	0.252582366973546	0.2007499013544	0.320593024007835
ZNF256	ENSG00000152454	-0.0987433744740617	0.720223777777781	-0.501050813626217	0.00181722858416121	-0.418663865326505	0.0100620500649711	0.0823869482997122	0.781060610185707
ZNF254	ENSG00000213096	0.0497536561714812	0.841687294060661	0.0773999155998607	0.661419175017266	0.0604449560555496	0.757714317168486	-0.016954959544311	0.952224534010498
ZNF253 ENSG00000256771	ENSG00000256771	-0.0361285770458932	0.929573273508138	-0.284892278257517	0.215404673520374	-0.367974048182552	0.0990852033683741	-0.0830817699250349	0.827070888892765
ZNF252P	ENSG00000196922	-0.00548231757050675	0.984131782850421	0.219970449322065	0.10349167090259	0.234009477978386	0.0901336961648849	0.0140390286563214	0.95905369117506
ZNF251	ENSG00000198169	-0.0659710418763383	0.82091214651209	0.358864371669656	0.0198695129090691	0.345206659886725	0.0301912577308642	-0.0136577117829311	0.967064640551136
ZNF250	ENSG00000196150	-0.162963988344639	0.693186396873454	0.457311871060789	0.0674787670116738	0.443077948470737	0.0877131229899592	-0.0142339225900524	0.978355241510349
ZNF25	ENSG00000175395	-0.536221562950935	0.057463973160058	0.292459928884532	0.269019986377103	0.12746734981808	0.703762725784828	-0.164992579066452	0.659775937225223
ZNF248	ENSG00000198105	-0.064311770355538	0.79972394343474	0.264527741764978	0.0622752044726418	0.182569495061345	0.252502753391163	-0.0819582467036337	0.716390372856347
ZNF24	ENSG00000172466	0.0232449197487548	0.890802035021984	-0.11646900684608	0.220843952946219	-0.0834013855305164	0.435892065985376	0.0330676213155636	0.832487013771075
ZNF239	ENSG00000196793	0.189158154779462	0.450688216966572	-0.310585915126798	0.097467849417724	-0.321288434215362	0.0936719862164391	-0.0107025190885632	0.978826115351868
ZNF236-DT	ENSG00000264278	0.0480241438986335	NA	0.701432119741056	0.0316947787402632	0.582353010369242	0.0957272577895065	-0.119079109371814	NA
ZNF236	ENSG00000130856	0.00735683448617983	0.976024515222003	0.253635834717971	0.0332593256470548	0.156219703524143	0.255641016775801	-0.0974161311938288	0.595418184833579
ZNF235	ENSG00000159917	-0.438174376217771	0.0186063659735465	-0.22310804566869	0.23402318124916	-0.159230687364716	0.441835254667419	0.0638773583039739	0.834479337786554
ZNF234 ENSG00000263002	ENSG00000263002	-0.0663589884576009	0.877184661671519	-0.0513986099996291	0.877461821669044	-0.172989504976186	0.554024646506241	-0.121590894976557	0.751287356392538
ZNF233 ENSG00000159915	ENSG00000159915	-0.239950716567448	NA	0.687293726288039	0.46073449496564	-0.130254610948648	0.91748458158843	-0.817548337236687	NA
ZNF232-AS1	ENSG00000234327	0.505619452001948	NA	0.60647905839233	0.293546368267172	0.497762952878686	0.426331102831626	-0.108716105513644	NA
ZNF232	ENSG00000167840	-0.0858312296858135	0.793406011913185	-0.250759578106244	0.215466401840607	-0.134741070906628	0.570907237729239	0.116018507199616	0.701979538142598
ZNF230-DT	ENSG00000266921	-0.41261244405262	NA	-0.811427287701775	0.0407046341870759	-0.484255658968813	0.264095572950479	0.327171628732962	NA
ZNF230	ENSG00000159882	-0.478453501753003	NA	-0.315671978351701	0.424032976534624	-0.673532913985404	0.0532224661726919	-0.357860935633703	NA
ZNF23	ENSG00000167377	-0.229738969869366	0.246086712508962	-0.233976377029148	0.159117574410581	-0.166185170626748	0.369807363054338	0.067791206402401	0.805441052833253
ZNF227	ENSG00000131115	-0.425847539359651	0.0385957876978026	-0.36285911899006	0.0504013124758074	-0.213092594730819	0.314579181271705	0.149766524259241	0.603070167792889
ZNF226	ENSG00000167380	0.0475494897757984	0.90280934403075	-0.0749567997123961	0.787366209173094	-0.147663426775288	0.567467789048277	-0.072706627062892	0.840931968808477
ZNF225	ENSG00000256294	-0.749195288631479	0.0627016808936748	-0.379384424329726	0.333578436615598	-0.544092870503057	0.151204049945042	-0.164708446173331	NA
ZNF224 ENSG00000267680	ENSG00000267680	-0.160028891038571	0.5140536573902	0.170143396317261	0.373772343120083	-0.140594649893197	0.503906499348348	-0.310738046210458	0.123336400754556
ZNF223	ENSG00000178386	-0.0982044945976749	0.855811785821957	-0.257072579418509	0.467059496018977	-0.325424173799834	0.351860073594657	-0.068351594381325	NA
ZNF222 ENSG00000159885	ENSG00000159885	-0.449591628173395	NA	-0.618550355254802	0.139077595042136	-0.578819510913216	0.178738399416306	0.0397308443415864	NA
ZNF221 ENSG00000159905	ENSG00000159905	-0.232235514217153	NA	-0.86979230882273	0.174228170824134	-0.407355933899523	0.580931091385747	0.462436374923207	NA
ZNF22-AS1	ENSG00000165511	0.120717554911784	NA	0.709901769698637	0.16731561061695	1.03515596482529	0.0297062424757265	0.325254195126655	NA
ZNF22	ENSG00000165512	-0.252154373130206	0.114072577168524	-0.13025109695884	0.401341068074632	-0.23624387460955	0.0958160295885166	-0.10599277765071	0.610711570758723
ZNF219 ENSG00000165804	ENSG00000165804	0.0661737859945638	0.664739102252721	0.26359414390934	0.0031156810900643	0.300846917601627	0.000639290180811323	0.0372527736922863	0.821012494892942
ZNF217	ENSG00000171940	-0.135757370288116	0.214717327808705	0.168332205526561	0.0518825625429603	0.160248481142273	0.0768748023560481	-0.0080837243842887	0.964956624005345
ZNF215	ENSG00000149054	0.473355474860535	NA	2.04383789123596	NA	-0.715989912717392	NA	-2.75982780395336	NA
ZNF213-AS1	ENSG00000263072	-0.099935776213958	0.638915395877084	-0.0780955609772204	0.658002370016882	-0.130027632076945	0.430198081245659	-0.0519320710997241	0.829565028055161
ZNF213	ENSG00000085644	-0.158760337879938	0.490784205199793	0.159504305012535	0.382847642794945	-0.0315224157358866	0.897091461908743	-0.191026720748421	0.380058676227924
ZNF212	ENSG00000170260	-0.295521436591268	0.192907795353851	0.0585668794634133	0.816853576858167	0.0083838233102183	0.975737952361205	-0.050183056153195	0.88054786529676
ZNF211	ENSG00000121417	-0.124553866138216	0.68103759471246	0.108972301415319	0.652535866623203	-0.354559402023957	0.0730965806876072	-0.463531703439276	0.0296277947630883
ZNF207	ENSG00000010244	0.0605736561902751	0.503611374174114	-0.0755758188989592	0.271305111399779	-0.101934730709309	0.131580901011619	-0.0263589118103498	0.810064965459917
ZNF205	ENSG00000122386	-0.180243744669183	0.39222264429329	-0.163045239103485	0.360341873624481	-0.225719744696487	0.186177036109725	-0.0626745055930013	0.820339214969622
ZNF204P	ENSG00000204789	-0.724932473303933	NA	-0.523861487123183	0.182152630605695	-0.579151445321652	0.142798787731171	-0.0552899581984687	NA
ZNF202	ENSG00000166261	-0.054467057080631	0.809240347551048	-0.316600529121832	0.00888911581019219	-0.388633124708389	0.00106551850779844	-0.072032595586557	0.733349769436592
ZNF200 ENSG00000010539	ENSG00000010539	-0.166075344711985	0.367702978735113	-0.196351707438237	0.185449453441086	-0.237183948244319	0.103950106623213	-0.0408322408060826	0.874345240521375
ZNF20	ENSG00000132010	-0.398649637777405	NA	-0.491140100876385	0.138981370546784	-0.195763261788135	0.633755004248267	0.29537683908825	NA
ZNF2	ENSG00000275111	-0.415729533122788	0.173306391119559	-0.163648880549192	0.602315420713016	-0.437787159181468	0.0958796544735869	-0.274138278632276	NA
ZNF197	ENSG00000186448	0.127143869313196	0.657319666566204	0.118854721388106	0.602432234368202	-0.133938898819969	0.566001457080081	-0.252793620208075	0.285652680422266
ZNF195	ENSG00000005801	0.275279783010821	0.090906751554884	0.00777980758166237	0.972534651922055	-0.0410856430651657	0.844343639328497	-0.048865450646828	0.846149165341481
ZNF192P1	ENSG00000226314	-0.779236527504047	NA	-0.0639106482456116	0.940093572649902	0.445812018672398	0.517973406295013	0.50972266691801	NA
ZNF19	ENSG00000157429	0.0988582732355151	0.847095683362336	0.634002249202818	0.0173402703687777	0.671523603102075	0.0118679053169952	0.0375213538992571	NA
ZNF189	ENSG00000136870	0.0783373563153274	0.77990646640566	0.0485875000343831	0.829003571461761	0.124869759404159	0.535174314180032	0.0762822593697756	0.777509571957302
ZNF185	ENSG00000147394	-0.280789483967686	0.0454782621106424	0.493902248913826	5.41205652064871e-06	0.329471134850855	0.00480841407907272	-0.164431114062971	0.29314533477258
ZNF184	ENSG00000096654	-0.53593012724408	0.0643345573847117	-0.565367290020802	0.0239072400443803	-0.406758592158565	0.132886630657331	0.158608697862237	0.706509382220537
ZNF182	ENSG00000147118	-0.138708679654507	0.757575197402953	-0.146019190617547	0.665117338958211	-0.115121857189617	0.7569493608539	0.0308973334279304	0.954788514495879
ZNF181	ENSG00000197841	-0.314248838862203	0.340993818912193	-0.361980573952368	0.175101374973488	-0.322004564451264	0.253081633615393	0.0399760095011037	0.938540916817224
ZNF180	ENSG00000167384	-0.0652416528805715	0.848111239347551	-0.233496487394899	0.26391260631115	-0.0817889052522561	0.76087820818492	0.151707582142642	0.603903130547015
ZNF18	ENSG00000154957	-0.0665741199180014	0.881552826366955	-0.0366719362005543	0.917892720829077	0.110956252382297	0.734981865688149	0.147628188582851	0.694799306000179
ZNF177	ENSG00000188629	-0.828213166325692	NA	0.140637520220097	0.811216888433302	-0.362563176449357	0.49710736282853	-0.503200696669454	NA
ZNF175	ENSG00000105497	0.617805625507625	NA	1.14566196112803	0.220610515346063	1.25581635132015	0.184930099722157	0.110154390192118	NA
ZNF174	ENSG00000103343	0.253053540814431	0.340267155298562	-0.211933324903053	0.367513097227217	-0.0472171555041526	0.878289720139572	0.1647161693989	0.602497331466611
ZNF17	ENSG00000186272	-0.0985906611652073	0.801002337974889	-0.00670875982369484	0.984661399084057	-0.370985149497038	0.118759428695611	-0.364276389673343	0.194188380405161
ZNF169	ENSG00000175787	0.039377553319324	0.925730658087132	0.115319144424884	0.684413354447495	0.210348822603202	0.412009037326028	0.0950296781783176	0.794424939113241
ZNF165	ENSG00000197279	0.298687528503168	0.0338227817741525	-0.569362711533614	1.38628156946615e-06	-0.345548058939251	0.00554940432533852	0.223814652594363	0.180225245675408
ZNF160	ENSG00000170949	0.0144385794302485	0.959829012831024	0.694649137906798	6.46762948694294e-09	0.604123229812054	6.02695215582937e-07	-0.0905259080947442	0.667699695237184
ZNF16 ENSG00000170631	ENSG00000170631	-0.16707739065073	0.510130306545546	-0.0421304974647673	0.867759019691038	-0.0916595384426447	0.705116680810897	-0.0495290409778775	0.877665131829857
ZNF155	ENSG00000204920	-0.236308474276421	0.403737559558786	-0.0672799183165485	0.815540301337957	-0.21881546960903	0.371286196110021	-0.151535551292481	0.640807836046235
ZNF154	ENSG00000179909	-0.0407593159236447	NA	0.257546724888488	0.63876084098359	-0.0248305110508179	0.97056211454559	-0.282377235939306	NA
ZNF148	ENSG00000163848	0.000412711781066451	0.998014350556293	-0.122171444008797	0.184208927164077	-0.0530589548728526	0.650425465106031	0.069112489135944	0.606006905809442
ZNF146	ENSG00000167635	-0.022459877695092	0.878771084667021	-0.158078214496315	0.0386003945306145	-0.0425547362088026	0.692247850744078	0.115523478287512	0.249563882623235
ZNF143	ENSG00000166478	0.0795472054159632	0.731134821512781	-0.00406804088096435	0.984893418480406	-0.0606518020721747	0.758075451731831	-0.0565837611912104	0.81424128344859
ZNF142	ENSG00000115568	0.0511516326438854	0.835754944337106	-0.157420711306746	0.297749917883109	-0.178008043585286	0.248664573654039	-0.02058733227854	0.941179076957744
ZNF141	ENSG00000131127	0.166463302914655	0.260958449009917	0.0445588555880247	0.78169780093396	0.158722064082883	0.222251467143022	0.114163208494858	0.496345903759924
ZNF140	ENSG00000196387	-0.0291312652453934	0.90300344087332	-0.268155591549903	0.0294491614439322	-0.242209329506372	0.0582135955766738	0.0259462620435307	0.916737803925775
ZNF14 ENSG00000105708	ENSG00000105708	0.0162056012646327	0.973193333107807	-0.290145334422867	0.291580861689477	-0.167461697752508	0.599566099433774	0.12268363667036	0.770843464413279
ZNF138	ENSG00000197008	-0.0214977556283306	0.932158783955382	-0.0541244738080316	0.757185153530286	-0.0670166956095514	0.70739084093053	-0.0128922218015199	0.96187936276654
ZNF137P	ENSG00000123870	-0.328998936420456	0.353670753623404	0.00407630463694419	0.991785547882381	0.0388569004937746	0.922701829941987	0.0347805958568304	0.949086840748471
ZNF136	ENSG00000196646	-0.403253944109294	0.147699163766207	-0.2903055650842	0.255203799056548	-0.623974124717883	0.00539276955170132	-0.333668559633683	0.285541209756185
ZNF134	ENSG00000213762	-0.101237341836449	0.642030027459924	-0.259814113071259	0.064845214622813	-0.304565444491387	0.029341623801401	-0.0447513314201285	0.862382754195425
ZNF133-AS1 ENSG00000237259	ENSG00000237259	-0.173416278632182	NA	-0.00725650700127817	0.993856391923584	-0.998761615142191	0.173877307852562	-0.991505108140913	NA
ZNF133	ENSG00000125846	-0.313077263769259	0.126523847556427	0.187444793897998	0.322656034141527	-0.207378136610456	0.292051037610596	-0.394822930508453	0.0411213804320839
ZNF132	ENSG00000131849	-0.511893849345224	NA	0.272831119878671	0.781629980289474	-0.232713187208184	0.828624741981403	-0.505544307086855	NA
ZNF131	ENSG00000172262	-0.139269761562189	0.0659266368870493	-0.0305506921806726	0.727122355393958	-0.128504319082512	0.0591505593252027	-0.097953626901839	0.249797968928071
ZNF124	ENSG00000196418	0.0378199690618825	0.901367072810285	-0.149088377908271	0.4194288582852	-0.0785709317643535	0.720018039239223	0.0705174461439179	0.795926753033316
ZNF121	ENSG00000197961	-0.138062798969079	0.274802040238567	-0.163641449156317	0.103277792118615	-0.220314134974614	0.0250340101982543	-0.0566726858182973	0.726195006878811
ZNF12	ENSG00000164631	0.100110926941113	0.442708688097978	-0.0191006159510372	0.888810308516534	0.162190232849622	0.0998245118409219	0.181290848800659	0.103011774005304
ZNF117	ENSG00000152926	0.231541940412448	0.227527881784348	0.586167074091989	1.70420488624463e-05	0.626803763252763	2.71017419997325e-06	0.0406366891607734	0.879891923881152
ZNF114-AS1 ENSG00000268186	ENSG00000268186	0.348861728114926	NA	0.879531629492131	NA	0.729615324702818	NA	-0.149916304789313	NA
ZNF114	ENSG00000178150	-0.226304889210877	0.423822156445081	0.0646958787239512	0.81938283090311	0.0186204780043587	0.953609444261995	-0.0460754007195925	0.90621911168514
ZNF112	ENSG00000062370	0.0609339551886295	0.906271291143055	0.186674562311883	0.578583855754452	0.15914458336264	0.66071359434946	-0.0275299789492427	NA
ZNF107	ENSG00000196247	0.244502189525855	0.0589846864665977	-0.0787018829568158	0.583579592661402	0.0457585314187543	0.78411229456965	0.12446041437557	0.441442695565349
ZNF106	ENSG00000103994	0.0241335032627541	0.857600821343134	-0.302295965475612	3.71835781922711e-06	-0.21450533579809	0.00195101387943329	0.087790629677522	0.387598473447997
ZNF101	ENSG00000181896	-0.15835738960267	0.565252527445151	-0.0796385712187384	0.747390482634845	-0.28468338422887	0.155649791301362	-0.205044813010132	0.427962381676241
ZNF100	ENSG00000197020	0.1118870911624	0.703173852211562	0.131382892863196	0.550883300482749	-0.0411548917571806	0.880526900431387	-0.172537784620377	0.506963309995531
ZNF10	ENSG00000256223	0.248074808200284	0.232694061189468	-0.0623939245281864	0.787853667505532	-0.049825162164419	0.840851828069481	0.0125687623637675	0.971975263301436
ZMYND8	ENSG00000101040	0.0208633220930675	0.900194204155863	0.552501584225872	9.64869414047602e-15	0.513778716975543	5.66665770062941e-13	-0.0387228672503296	0.786101242466963
ZMYND19	ENSG00000165724	0.193247628308451	0.0606772750622772	-0.274841764134134	0.00119753971581553	-0.100886022163992	0.344782407840588	0.173955741970141	0.113320854294361
ZMYND15	ENSG00000141497	1.8418249367169	NA	-0.0641920349556409	0.958649091779781	0.939705492785731	0.267679107112567	1.00389752774137	NA
ZMYND11	ENSG00000015171	0.0862392108675071	0.563360978075029	-0.136774900821377	0.199018842280341	-0.0604506197413035	0.654124124140741	0.0763242810800732	0.623193329643594
ZMYND10-AS1	ENSG00000235058	0.870380338390162	NA	0.80022258520371	NA	0.566075344933622	NA	-0.234147240270088	NA
ZMYND10	ENSG00000004838	1.02405036760583	NA	1.03236048741241	NA	0.721598415649823	NA	-0.310762071762589	NA
ZMYM6	ENSG00000163867	-0.11266059886523	0.56805174560102	0.112689141774431	0.468437312893378	-0.045598323441362	0.813007863606116	-0.158287465215794	0.375228776281849
ZMYM5	ENSG00000132950	0.0797260528179133	0.672079586168864	-0.0812234216953354	0.583961588722641	-0.159281915664822	0.230070035618013	-0.0780584939694867	0.67909292887341
ZMYM4-AS1	ENSG00000227409	0.0709156199899821	0.867539789767592	0.0210885576351303	0.951354318098131	0.141592486928912	0.644822184768732	0.120503929293782	0.751567387069346
ZMYM4	ENSG00000146463	0.139981532060343	0.280971208461946	-0.0789134517325734	0.516001410607245	-0.0157991035645005	0.91867115999513	0.063114348168073	0.696999114017411
ZMYM3	ENSG00000147130	0.107095105151418	0.559213293224084	0.0944358862522058	0.523307087714679	0.0041038959909465	0.982304756129951	-0.0903319902612593	0.635556003087812
ZMYM2	ENSG00000121741	0.129977762227595	0.195433928760709	-0.085381253317991	0.349715021567518	-0.0207066745211071	0.866873258778925	0.0646745787968839	0.605095648423119
ZMYM1	ENSG00000197056	0.134732435987463	0.311268900470412	0.0407252125728421	0.767672537357404	-0.0889121995657089	0.48224441204277	-0.129637412138551	0.345611526213702
ZMPSTE24	ENSG00000084073	0.110300675228547	0.324759345829093	-0.579512691677788	1.19501599928407e-15	-0.385937488290999	2.56330012423789e-07	0.193575203386789	0.0514018621313994
ZMIZ2	ENSG00000122515	0.159984540369476	0.423064772546652	0.0220028242182561	0.918054920246631	0.035731607819058	0.871404155934906	0.0137287836008019	0.964168583287292
ZMIZ1-AS1	ENSG00000224596	0.239132526275766	NA	1.20731122194733	0.150586547310572	-0.178167990701059	0.890001542199411	-1.38547921264839	NA
ZMIZ1	ENSG00000108175	-0.114019892034839	0.268058030843956	0.741151926365458	1.80850714490396e-30	0.584191940774812	3.42788369963067e-19	-0.156959985590646	0.0832727649557408
ZMAT5	ENSG00000100319	-0.0881363065828872	0.862758330385737	0.124890588106237	0.737184585748304	0.0636755934807185	0.879212848723934	-0.0612149946255188	NA
ZMAT4	ENSG00000165061	-0.0888261898838235	NA	0.0284744277329235	0.966947089889884	-1.07981750773698	0.0163476432700382	-1.10829193546991	NA
ZMAT3	ENSG00000172667	-0.289327537493365	0.043399568952009	-0.143286477316985	0.315369147209141	-0.0920117305428797	0.572559769534024	0.0512747467741054	0.819307873488411
ZMAT2	ENSG00000146007	0.0759056886803343	0.600084564627451	-0.314899806137482	0.000293534704642288	-0.120518795028689	0.266181073532561	0.194381011108793	0.0835271976094692
ZMAT1	ENSG00000166432	0.149104743870648	0.619592983705762	0.699839989093999	4.69199490854652e-05	0.300686147282058	0.149210948333353	-0.399153841811941	0.0636182224421956
ZKSCAN8	ENSG00000198315	-0.0723831671204243	0.659086604148154	0.0158732151848823	0.917752327590735	-0.151330529129977	0.182553241654608	-0.167203744314859	0.196272347993306
ZKSCAN7-AS1	ENSG00000236869	0.0295267548892786	0.903974605913837	-0.0848736814858376	0.600201428539034	-0.302214056306863	0.0173000253780796	-0.217340374821026	0.177478015034581
ZKSCAN7	ENSG00000196345	-0.342931370658683	NA	0.245370306687301	0.698202578661481	-0.214403997564412	0.758266267476479	-0.459774304251713	NA
ZKSCAN5	ENSG00000196652	-0.0794572705712078	0.66207130958517	-0.12849846525463	0.31978853761866	-0.0575347578054562	0.717540798241844	0.0709637074491736	0.701316808433697
ZKSCAN4	ENSG00000187626	0.254769781488771	0.544977746323066	0.486410382197348	0.0916250764319432	0.523985580559052	0.0714629862779285	0.0375751983617042	NA
ZKSCAN3	ENSG00000189298	0.0759533201755373	0.811360002167572	0.222479654624312	0.250737434221229	-0.0247671432579197	0.92752489594594	-0.247246797882231	0.281994065181371
ZKSCAN2-DT	ENSG00000274925	0.058115634854066	NA	0.763428210289828	0.0243661121230037	0.834413566274699	0.0128806112061074	0.0709853559848716	NA
ZKSCAN2	ENSG00000155592	-0.187526230320134	0.385706920573952	-0.343465830817013	0.0303085827758344	-0.265887248127706	0.119111399585798	0.0775785826893065	0.779033259247121
ZKSCAN1	ENSG00000106261	0.187885436266172	0.0397571348686278	0.135678364474264	0.104829979683169	0.185595097087537	0.0223338476275476	0.0499167326132725	0.704303599106785
ZIC5	ENSG00000139800	-0.132958604684091	0.493845228682113	-0.241842617490947	0.0809714476500257	-0.287964833075838	0.0358837564274707	-0.0461222155848907	0.853932495334575
ZIC2	ENSG00000043355	-0.128890732389346	0.736106425964448	0.426121157972978	0.0526452293762895	0.484074726267364	0.0271357479633796	0.0579535682943864	0.883451601910194
ZIC1	ENSG00000152977	-0.306897387294205	NA	-0.314010727745205	0.583204173996352	-0.778086162117247	0.114005430407186	-0.464075434372042	NA
ZHX3	ENSG00000174306	-0.104454209102816	0.620091452144384	0.605590553698358	2.04895992656423e-07	0.399491305166892	0.00133038352695552	-0.206099248531466	0.199563598315632
ZHX2	ENSG00000178764	-0.141118223757884	0.314686663628691	-0.128422814715308	0.272577974830107	-0.166573706250587	0.151980235455001	-0.0381508915352789	0.843200207804875
ZHX1-C8orf76	ENSG00000259305	-0.0825009492989037	0.490608481453776	-0.144178483914428	0.0859860083508001	-0.177336587213326	0.0354827196157967	-0.033158103298898	0.82101276497157
ZHX1	ENSG00000165156	-0.109291289568391	0.383865245465452	-0.157819532299235	0.0914436411705614	-0.190721827948024	0.0431672165189241	-0.0329022956487886	0.84389150862408
ZGRF1	ENSG00000138658	0.0164116790929313	0.93711461502779	-0.231360428364569	0.0269387675300062	-0.312176471487235	0.00181861838421084	-0.0808160431226656	0.63019603670404
ZGPAT	ENSG00000197114	0.159444787615916	0.561883961998786	0.0662904955827819	0.791562470544237	0.00375311610505188	0.989236173222021	-0.06253737947773	0.850280272243787
ZGLP1	ENSG00000220201	-0.121430963127167	NA	0.124828519050099	0.851925166123894	0.165583214905295	0.810028321727705	0.0407546958551956	NA
ZG16B	ENSG00000162078	-0.125054729543854	NA	0.159043904513723	0.758612826676812	-0.0599155708454994	0.91867300838124	-0.218959475359223	NA
ZG16	ENSG00000174992	0.345629384183035	NA	-0.617327401530358	0.579785755173289	-0.806205323819709	NA	-0.188877922289351	NA
ZFYVE9P1	ENSG00000229562	0.419031246343003	NA	1.49479725162173	NA	0.507717583595694	NA	-0.98707966802604	NA
ZFYVE9	ENSG00000157077	-0.108509299264512	0.471506933071343	0.209306026533786	0.0441070934835517	0.204924982602724	0.0569788030873689	-0.00438104393106177	0.983653891971997
ZFYVE28	ENSG00000159733	-0.0767175150369824	0.847460310260625	0.517634803725088	0.0117586496693917	0.200043602805393	0.446621382353033	-0.317591200919695	0.233037240761093
ZFYVE27	ENSG00000155256	0.0873601199799015	0.689947695823669	0.0904444520160179	0.590429751545674	0.0379214379409183	0.851555012871004	-0.0525230140750996	0.824770476686168
ZFYVE26	ENSG00000072121	-0.206298249693825	0.0995618110032829	0.0494395267744807	0.725199181681988	-0.207551294089353	0.0587715927228696	-0.256990820863833	0.0324255813205346
ZFYVE21	ENSG00000100711	0.299214170830161	0.0107706922586292	0.293474111473337	0.00518656766717552	0.382455957990619	0.000145065977124447	0.0889818465172825	0.593211639847624
ZFYVE19	ENSG00000166140	-0.0205463170994259	0.941124179021022	0.177864990915389	0.259720390042308	0.128918750024415	0.464367868181573	-0.0489462408909738	0.848466864464851
ZFYVE16	ENSG00000039319	-0.13499387460939	0.189947701139321	-0.132452988277596	0.122531300099698	-0.19121787642034	0.0207646812812269	-0.0587648881427435	0.654567319826151
ZFYVE1	ENSG00000165861	-0.180123221480453	0.363965698558782	0.404200461662422	0.00304139416090405	0.387307954938284	0.00537868530249425	-0.016892506724138	0.954765808826229
ZFX-AS1	ENSG00000234230	-1.03869698565601	NA	-0.447643721124855	NA	-0.51762822513259	NA	-0.0699845040077356	NA
ZFX	ENSG00000005889	-0.178143127118201	0.0535128294571229	0.152042842829157	0.0590905786318248	-0.0669436680569628	0.509471370533743	-0.21898651088612	0.0137064977372323
ZFR	ENSG00000056097	0.0581310012035113	0.568209484682707	-0.158544608584496	0.014513265929163	-0.0564698852256041	0.505728096873852	0.102074723358892	0.241551447647905
ZFPM2-AS1	ENSG00000251003	0.112954763871717	NA	0.112886503117082	0.867966820896904	-0.366548313785648	0.54750359016265	-0.479434816902729	NA
ZFPM2	ENSG00000169946	-0.102099136646076	0.864389005614722	-0.0220840822844656	0.965282231524129	-0.690386464834826	0.0380225134231099	-0.668302382550361	0.0838801405157874
ZFPM1-AS1	ENSG00000261744	0.0506673496337754	NA	0.0688154400761369	0.918734075747722	0.300138354166119	0.602303157891447	0.231322914089982	NA
ZFPM1	ENSG00000179588	-0.00863380075564754	0.985344614063091	0.378454610899127	0.0929458830077506	0.158022861438177	0.580416172455591	-0.22043174946095	0.479484569322223
ZFPL1	ENSG00000162300	0.00743210499051732	0.977912770471248	-0.191365457198768	0.192023006020449	-0.196082505276476	0.190744160969193	-0.00471704807770854	0.986817510163525
ZFP92	ENSG00000189420	0.0368136406289579	0.940755909571038	0.02936580075199	0.939422414022458	0.162421552268123	0.633328582808464	0.133055751516133	0.754859563643361
ZFP91-CNTF	ENSG00000255073	-0.159034830495067	0.0716144858952523	-0.301340193914321	1.10087478931931e-05	-0.287579747416539	3.47690446095781e-05	0.0137604464977818	0.929372611018546
ZFP91 ENSG00000186660	ENSG00000186660	-0.15825130332776	0.0706165940946543	-0.296860455145239	1.29751848448755e-05	-0.280511562666116	4.95055604663769e-05	0.0163488924791226	0.913048510614479
ZFP90	ENSG00000184939	-0.157180934436796	0.399442054215503	0.0742345815076583	0.673616780127198	0.0292928071451327	0.887133732188195	-0.0449417743625255	0.855161335490561
ZFP82	ENSG00000181007	-0.388789229054148	NA	0.346635418115075	0.651845037371544	0.495019037165556	0.498754559819578	0.148383619050481	NA
ZFP69B	ENSG00000187801	-0.0415036387090673	0.94638283785292	-0.511590174032083	0.1293773127292	-0.55878344329979	0.101124445898833	-0.0471932692677075	NA
ZFP69	ENSG00000187815	-0.277438816379536	0.339972019222751	-0.170702880534485	0.520650811077277	-0.307793026281028	0.207032812227659	-0.137090145746542	0.700619053653953
ZFP64	ENSG00000020256	0.113127200865216	0.444192640365392	0.0499292200787722	0.724705181182609	0.0609267917424457	0.673577097751007	0.0109975716636734	0.960396948352308
ZFP62	ENSG00000196670	-0.3260760045166	0.00547932022836747	0.0585670103522049	0.686505267997733	-0.0796331132480047	0.579115322928122	-0.13820012360021	0.358450228685743
ZFP41	ENSG00000181638	0.141598480533963	0.620494187385491	0.361005913284478	0.0475624706499565	0.24970249114818	0.224794392269367	-0.111303422136298	0.702618956559624
ZFP37	ENSG00000136866	0.0535082567671996	NA	-0.450511615124064	0.234120698532985	-0.586487534087943	0.108712831741067	-0.135975918963879	NA
ZFP36L2	ENSG00000152518	-0.178536293730676	0.320425681168427	-0.411741939070249	0.00122020280679625	-0.342188346185091	0.010308110033329	0.0695535928851587	0.766197903054412
ZFP36L1	ENSG00000185650	-0.0582597010634461	0.722522794506304	0.0823196981149585	0.473011815317475	0.0492678736405891	0.717647938398007	-0.0330518244743694	0.851001828357188
ZFP36	ENSG00000128016	-0.150903205434971	0.856898523935377	-0.144505598067131	0.817429268440305	-0.147684607474612	0.825282781440986	-0.00317900940748174	0.997818390397525
ZFP30	ENSG00000120784	-0.272337778875743	0.36886855454522	0.0204891875638601	0.951305691561871	-0.369167680049051	0.12819029785882	-0.389656867612911	0.163688379097203
ZFP3 ENSG00000180787	ENSG00000180787	-0.0113624272539842	0.985607005754583	0.0685354567669846	0.880993025049261	-0.0993828812127777	0.830754792461819	-0.167918337979762	NA
ZFP2	ENSG00000198939	1.29430093400518	NA	0.666700183428475	NA	1.11051848209969	NA	0.44381829867122	NA
ZFP14	ENSG00000142065	-0.293087524907516	0.417391253304192	0.472729581117371	0.0649064403072228	0.355669823429309	0.20984518149076	-0.117059757688062	0.781956000278589
ZFP1	ENSG00000184517	-0.0466884081753725	0.881187234410111	-0.0539334718084338	0.816252901518491	0.114613280559025	0.588931790060544	0.168546752367459	0.473461828469873
ZFHX4-AS1	ENSG00000253661	-0.404355767430754	NA	0.0319850619014709	0.965332837486287	-0.170997942390339	0.802657407317917	-0.20298300429181	NA
ZFHX4	ENSG00000091656	-0.447568323623474	0.00456509530999076	0.275998265263442	0.0633027503381818	-0.161323480937937	0.363935791993756	-0.437321746201379	0.00639295460506034
ZFHX3	ENSG00000140836	-0.0223798988896614	0.888455247469138	0.183984192016096	0.0214699108542497	0.126147873048169	0.162275402054519	-0.0578363189679269	0.654567319826151
ZFHX2-AS1	ENSG00000157306	0.00717817960004224	0.973696873354576	0.173396690684723	0.125025917435872	0.0475783384367817	0.761977951190021	-0.125818352247941	0.40210369421281
ZFHX2	ENSG00000136367	0.195211996429303	NA	-0.184649677953742	0.692803937237854	0.285075896201742	0.507194772355135	0.469725574155483	NA
ZFC3H1	ENSG00000133858	0.0316409705809122	0.847095683362336	0.163749164904151	0.0668784386505736	0.10663554595623	0.301331609408547	-0.0571136189479206	0.687266749657038
ZFAT-AS1	ENSG00000248492	-0.329388783458151	NA	0.201736922843484	0.758295481700877	0.212282302370581	0.756915948154464	0.0105453795270979	NA
ZFAT	ENSG00000066827	-0.190006767767155	0.241943637901375	0.0892728187389638	0.575479110560148	-0.100379872405501	0.536797576497188	-0.189652691144465	0.249152619265061
ZFAS1	ENSG00000177410	0.115463406615465	0.734506737488174	-0.271268583081059	0.200439829114621	-0.294255906060138	0.183221891497622	-0.0229873229790791	0.956226317354175
ZFAND6	ENSG00000086666	-0.0503157409528736	0.726135358051986	0.0963631192483772	0.310298039565717	0.0796267975983313	0.440461315038304	-0.0167363216500459	0.920127887990657
ZFAND5	ENSG00000107372	-0.011439573029317	0.950080641049361	-0.095058830820672	0.366800397796431	-0.0358231182478521	0.792204314190331	0.0592357125728199	0.690638037611195
ZFAND4	ENSG00000172671	-0.356095661547021	0.237239495350447	-0.560845281016663	0.0188968598554031	-0.766016985240579	0.000798606559179102	-0.205171704223916	0.600355789491152
ZFAND3	ENSG00000156639	0.235953106034671	0.0197224634768019	0.112977094844269	0.273350539559637	0.250469909670384	0.00516959065427231	0.137492814826115	0.250557899052812
ZFAND2B	ENSG00000158552	-0.593944065824627	0.0116947452287859	-0.142816856136539	0.603371558798962	-0.403887763816115	0.0774757014351844	-0.261070907679577	0.392164381862153
ZFAND2A-DT	ENSG00000229043	0.11648705885169	0.701783901386821	0.1254743639962	0.593554661070508	0.0413632444593022	0.883954869305029	-0.0841111195368977	0.791247314224577
ZFAND2A	ENSG00000178381	0.120959331184395	0.655359536632465	-0.506421713035001	0.00258816309928122	-0.377047218436409	0.0315467320209445	0.129374494598593	0.649541922959144
ZFAND1	ENSG00000104231	0.090551549994546	0.454589943255842	-0.158939099955737	0.0692237128987231	-0.0915673819482374	0.37383046098594	0.0673717180074999	0.617217332712835
ZER1	ENSG00000160445	0.0155422308013919	0.949597620164849	0.276891738681999	0.0228062954026047	0.312693268959432	0.009526220089144	0.0358015302774326	0.874159363405332
ZEB2	ENSG00000169554	-1.09270084179358	NA	-0.489945016746527	0.559402217066448	-0.209092229872854	0.830061412695644	0.280852786873673	NA
ZEB1-AS1	ENSG00000237036	-0.471251000380902	NA	0.237123251729663	0.6116788140076	0.108359002972023	0.842916821472511	-0.12876424875764	NA
ZEB1	ENSG00000148516	0.210902323251798	NA	0.0929474805368895	0.878523599400455	0.429084090890856	0.371169188529488	0.336136610353966	NA
ZDHHC9	ENSG00000188706	0.168778524042827	0.0587205355805913	0.191946517518539	0.0108766446130723	0.295281258658138	2.66795926685746e-05	0.103334741139599	0.314351639890422
ZDHHC8P1	ENSG00000133519	0.137005297734123	NA	0.552684683470732	0.364566611238013	0.651769105108505	0.280555718169517	0.0990844216377734	NA
ZDHHC8	ENSG00000099904	0.354769656375705	0.0645638647797579	0.466792928305278	0.00293808323889419	0.519538764672185	0.000875292742638963	0.0527458363669065	0.860452192198878
ZDHHC7	ENSG00000153786	0.0168594170244438	0.912387565613419	-0.00832813690593046	0.943481662030962	-0.0358066996447211	0.749569284401291	-0.0274785627387906	0.84604484128158
ZDHHC6	ENSG00000023041	-0.217672773871861	0.028368822912167	-0.0144555320707805	0.914053568233375	-0.197647016346523	0.0286627880105314	-0.183191484275742	0.0840949880900551
ZDHHC5	ENSG00000156599	-0.0585338464824341	0.622998134768035	0.000520260212246439	0.996543036416183	-0.0311429544731208	0.780141877575682	-0.0316632146853672	0.812662312220143
ZDHHC4	ENSG00000136247	-0.0785002935211054	0.564719223937315	-0.0476766677010893	0.690409871433717	-0.0388415844121772	0.766978719817594	0.008835083288912	0.963249028350745
ZDHHC3	ENSG00000163812	0.0746955237273789	0.574586185839674	0.158073192685752	0.0745773905044082	0.12469985085009	0.202285522945551	-0.0333733418356621	0.829016129426268
ZDHHC24	ENSG00000174165	0.137111122825229	0.209347912172084	0.278463071383874	0.000540298599088899	0.311288120557458	8.78830837202358e-05	0.032825049173584	0.82936740518606
ZDHHC23	ENSG00000184307	0.169649683142808	0.3470293005484	-0.234823777765575	0.101117945000844	-0.228986831600739	0.119592963852765	0.00583694616483605	0.98406482837723
ZDHHC21	ENSG00000175893	0.145081128688642	0.100076702608973	-0.0736898418479599	0.391933826161423	-0.101112841593523	0.232623414923562	-0.0274229997455633	0.838127768326807
ZDHHC20P4	ENSG00000232380	0.859689814254018	NA	0.374836720400535	0.73197445025198	0.428273760033981	0.701039905236737	0.0534370396334456	NA
ZDHHC20	ENSG00000180776	0.0504317351949201	0.75894715067587	-0.108599158472519	0.298116141448013	0.0231890600227234	0.872900135294276	0.131788218495242	0.288178004179412
ZDHHC2	ENSG00000104219	-0.190839065454808	0.211001873711817	-0.196125903440032	0.126698181544471	-0.118363941779996	0.422510283125776	0.0777619616600364	0.69539369854471
ZDHHC18	ENSG00000204160	0.11015814592013	0.415774221407767	-0.270446663182967	0.00484370827281422	-0.243527085800434	0.0126438726731384	0.0269195773825329	0.887297541398161
ZDHHC17	ENSG00000186908	0.0849782026907221	0.569708599426114	0.186662974788807	0.0606845348813299	0.171450076063314	0.101872893828877	-0.0152128987254929	0.939241078489836
ZDHHC16	ENSG00000171307	0.0388374180615713	0.858626117903827	0.109207154491354	0.428154279406742	0.119358362957363	0.399492916926039	0.0101512084660086	0.967163249893455
ZDHHC15	ENSG00000102383	-0.0917509664187515	NA	-0.804600210695405	NA	-0.478033535921237	NA	0.326566674774168	NA
ZDHHC14	ENSG00000175048	0.16010359613052	0.456998985789975	0.082873991001779	0.681386209399682	0.0751617531926053	0.727126070898905	-0.00771223780917373	0.980769626890475
ZDHHC13	ENSG00000177054	-0.0798754542878166	0.71741659204324	0.060118163240178	0.731145198670992	-0.0895867736752057	0.604463835286922	-0.149704936915384	0.413356373820842
ZDHHC12	ENSG00000160446	-0.353363707553983	0.0370102535355917	0.400548272519339	0.00406665184945144	0.166652800382298	0.335704149671176	-0.233895472137041	0.199198109488238
ZDHHC11B	ENSG00000206077	0.368319650816718	NA	0.448889849234462	0.553822630046141	0.22634222002196	0.802690629352777	-0.222547629212502	NA
ZDHHC11	ENSG00000188818	0.323164037884014	0.265767584028281	0.0786005637759191	0.80293990606942	0.0897399539637918	0.787701413589153	0.0111393901878727	0.981673099833646
ZDHHC1	ENSG00000159714	0.124913398410381	0.740970371255965	0.568744258235086	0.00616780874602655	0.493631963864032	0.0230938303020976	-0.0751122943710536	0.844023552211629
ZDBF2	ENSG00000204186	0.210855462446926	0.318368733864522	0.544505912017218	0.000177181848141009	0.58124315583602	5.59230788727832e-05	0.0367372438188017	0.902311179062548
ZCWPW2	ENSG00000206559	0.310768405667584	NA	0.560945851606767	0.17144938644279	0.22168868106794	0.677895295522926	-0.339257170538828	NA
ZCWPW1	ENSG00000078487	-0.160417071928197	0.62957259779554	0.0956308872487591	0.735757124629443	0.115328480715768	0.691523343553248	0.0196975934670085	0.964767205729167
ZCRB1	ENSG00000139168	-0.0844031042708343	0.625784531303272	-0.0434484118943826	0.772909294857495	0.0308854260106174	0.852804556370741	0.074333837905	0.671297072162083
ZCCHC9	ENSG00000131732	-0.0202274012723259	0.933419087157601	-0.0939079836666058	0.534377374971807	0.0081118125577515	0.966890571082499	0.102019796224357	0.58725291408081
ZCCHC8	ENSG00000033030	-0.135422761952427	0.357983588179406	-0.076763507807386	0.571500537462371	-0.195625588246352	0.0916541858080959	-0.118862080438966	0.444832688433203
ZCCHC7	ENSG00000147905	0.00143013355931516	0.996670953859119	-0.0819104195341071	0.648946024538182	-0.0124035290934608	0.954957402516866	0.0695068904406463	0.769053451969078
ZCCHC4	ENSG00000168228	-0.147023240815098	0.460822391450282	-0.345727913720847	0.0128415178377901	-0.305507489468908	0.0327988189703118	0.0402204242519397	0.881044076545141
ZCCHC3	ENSG00000247315	-0.0309284562062269	0.927713770177755	-0.221211622185885	0.243869963372407	-0.267735257482903	0.157503035154417	-0.0465236352970174	0.887107649532666
ZCCHC24	ENSG00000165424	0.370560164435178	0.223807076836306	-0.0787739156018329	0.823502895275635	0.297408815871024	0.289725015374469	0.376182731472857	0.233944209392815
ZCCHC2	ENSG00000141664	-0.271795624006836	0.331780176560226	-0.0755924529453661	0.794998888747294	-0.242164000578806	0.325777176566496	-0.16657154763344	0.610711570758723
ZCCHC17	ENSG00000121766	0.169744050118619	0.288210355861993	-0.166372727595495	0.224372969334037	0.0212013135396349	0.911482276834729	0.18757404113513	0.245946710778199
ZCCHC14	ENSG00000140948	-0.0914641133507464	0.540817234915616	-0.18881515836545	0.0625857319682919	-0.183975159710481	0.0817128366880971	0.00483999865496886	0.981951245906235
ZCCHC10 ENSG00000155329	ENSG00000155329	-0.136830061038051	0.424383829740104	-0.0949139446962168	0.530647039590258	-0.287928552879059	0.0196610026313635	-0.193014608182842	0.228740353050421
ZC3HC1	ENSG00000091732	-0.15884771213422	0.428279445326803	-0.315924087797552	0.0290510697661837	-0.314011374883163	0.0323106926703366	0.00191271291438872	0.996039250327495
ZC3HAV1L	ENSG00000146858	0.525623082157119	0.0430944402722623	0.888516182878449	1.63798036930172e-05	0.781057452377894	0.000204538014656193	-0.107458730500555	0.770423872881747
ZC3HAV1	ENSG00000105939	0.127022956894506	0.213490566685195	-0.157661260365099	0.0526519624676668	-0.0962494440877508	0.312117891483291	0.0614118162773482	0.631339687591894
ZC3H8	ENSG00000144161	0.163464800235872	0.252156122559375	0.0120358429810795	0.943483700967527	0.00429634621757062	0.980140909318687	-0.00773949676350884	0.974051974452377
ZC3H7B	ENSG00000100403	0.0875488201387688	0.501731108738536	0.162125600584315	0.0716847584617124	0.150810078084498	0.117838299950083	-0.0113155224998175	0.952224534010498
ZC3H7A	ENSG00000122299	0.0498167355914643	0.701563466641055	-0.089496878223302	0.312550279848946	0.015553641303078	0.897395099079577	0.10505051952638	0.319762218558164
ZC3H6	ENSG00000188177	-0.277165861357036	0.39563461712776	0.607586290794597	0.00544910213330018	0.435697206809551	0.0686433842533049	-0.171889083985046	0.617861122422764
ZC3H4	ENSG00000130749	-0.084503311143686	0.51126878941641	0.0821623894921811	0.422935560324506	0.0624821389404912	0.584867299945893	-0.0196802505516899	0.907867697530356
ZC3H3	ENSG00000014164	0.0172791216869374	0.946201294739719	-0.112008158318744	0.470775489951204	-0.188408439754578	0.193809354563706	-0.0764002814358343	0.721812256296606
ZC3H18	ENSG00000158545	0.304494611269932	0.00788588531045292	-0.0719056875816554	0.601081241074735	0.15965408659567	0.184047724269612	0.231559774177325	0.067820438365691
ZC3H15	ENSG00000065548	0.0584015288630009	0.722358347992276	-0.350298885635013	7.56775854881975e-05	-0.204588677702534	0.0396248443674492	0.145710207932478	0.250936969604206
ZC3H14	ENSG00000100722	0.0906107239065262	0.286070686494941	-0.0447081221550158	0.583579592661402	0.00476441138646496	0.963256045005259	0.0494725335414808	0.628268646159155
ZC3H13	ENSG00000123200	0.044915715426088	0.754915191835264	-0.222873404060473	0.00461207429261953	-0.0837378925155931	0.404957469050712	0.13913551154488	0.183691208428224
ZC3H12D	ENSG00000178199	-0.417579103008194	NA	0.0296617168279247	NA	-1.41461826594761	NA	-1.44427998277554	NA
ZC3H12C	ENSG00000149289	-0.0589741196210282	0.785660110898371	-0.303182499731534	0.0121553167522665	-0.189067575679915	0.160237151271962	0.114114924051619	0.541590336190786
ZC3H12B	ENSG00000102053	0.502859971555269	NA	0.905894203143034	0.0627783527883884	0.357279677169265	0.574057323693306	-0.548614525973769	NA
ZC3H12A	ENSG00000163874	0.0513304249332457	0.909399590971445	0.138511969265277	0.640436662344175	-0.150506390226337	0.628713150065063	-0.289018359491614	0.359387992602444
ZC3H11B	ENSG00000215817	-0.252646502550776	0.408011125136117	0.00304520838612441	0.992764187229483	-0.0848535859598508	0.792204314190331	-0.0878987943459752	0.821012494892942
ZC3H11A	ENSG00000058673	-0.173938674758569	0.0372396494315514	0.208964784008341	0.00251396203939474	0.0378166460487687	0.717647938398007	-0.171148137959573	0.0443727620299204
ZC3H10	ENSG00000135482	-0.683752308260881	0.0277061550951194	0.0690366787570266	0.860404776871402	-0.244042513773882	0.47500032254588	-0.313079192530908	0.414053193473684
ZC2HC1C	ENSG00000119703	0.130094849001276	0.774778929963556	0.695934620707651	0.00371838921888735	0.731767976096651	0.00230816799725039	0.0358333553890003	0.943012622320701
ZC2HC1B	ENSG00000118491	-0.800630050438039	NA	0.81440346000822	0.225348657769339	0.38916386884282	0.645562713330899	-0.425239591165401	NA
ZC2HC1A	ENSG00000104427	-0.234867499240687	0.175093521879227	0.187196683083512	0.213620064650241	-0.112692991187295	0.523528382999477	-0.299889674270807	0.0619325373710631
ZBTB9	ENSG00000213588	-0.153486737099182	0.52391833180005	-0.317672753698381	0.0554515047281606	-0.498050257544181	0.0014672272346033	-0.1803775038458	0.449471981440349
ZBTB8OS	ENSG00000176261	-0.163799689949572	0.278020469559016	-0.185904658040999	0.131120799502679	-0.169173538083879	0.191866843492273	0.0167311199571206	0.944959032543864
ZBTB8A	ENSG00000160062	-0.132758162733574	0.611082069695947	0.00537037155316406	0.984359545312734	-0.147055514793907	0.483402952493515	-0.152425886347071	0.544690032943403
ZBTB7C ENSG00000184828	ENSG00000184828	-0.163874714094522	NA	-0.232309594149693	0.835846665025197	-0.806172728222416	NA	-0.573863134072722	NA
ZBTB7B	ENSG00000160685	-0.0361346514938419	0.84833343529475	0.0679854839802697	0.600231570692717	-0.0870447531701127	0.501378387446277	-0.155030237150382	0.243454745975944
ZBTB7A	ENSG00000178951	-0.107456578429881	0.510130306545546	0.104338328070966	0.421101402513071	0.0905001437079345	0.520031647985406	-0.0138381843630314	0.952224534010498
ZBTB6	ENSG00000186130	-0.0940914164154522	0.661220668559174	-0.139923509210948	0.368302483361344	-0.0490483136128465	0.80296825111413	0.0908751955981013	0.672291273795362
ZBTB5	ENSG00000168795	-0.37247733848462	0.00622368105443636	-0.0191733908727513	0.920723411353335	-0.173970011529996	0.227898910267685	-0.154796620657244	0.381248137040372
ZBTB49	ENSG00000168826	0.203204414205057	0.528077516652297	-0.143077809002315	0.619687220689813	-0.249881375397943	0.343248358254979	-0.106803566395627	0.783994622661082
ZBTB48	ENSG00000204859	0.128343515724622	0.819012415431262	0.21681531296232	0.565545580265474	0.161297533590505	0.707800989413101	-0.0555177793718149	0.928521468912519
ZBTB47	ENSG00000114853	-0.395254845832636	0.203765111534271	0.0389858486695772	0.915830233941996	-0.0154396774525635	0.968513575625571	-0.0544255261221407	0.909014266132044
ZBTB46	ENSG00000130584	0.0555663552895983	0.892897698994717	0.236125961978679	0.325936818911249	0.0122379288648335	0.970943422393993	-0.223888033113846	0.458703412605801
ZBTB45	ENSG00000119574	-0.394185309139398	0.145848081809053	0.188646892263304	0.468866299177634	-0.131943222894248	0.66071359434946	-0.320590115157553	0.258211791686894
ZBTB44-DT	ENSG00000175773	0.00579513877039016	NA	0.305920385913193	0.7012079666782	-0.0590803832431177	0.95190141508919	-0.365000769156311	NA
ZBTB44	ENSG00000196323	-0.142582516800976	0.258022656643187	0.164677950131728	0.100042027520609	0.0507242504205311	0.712610788117941	-0.113953699711196	0.40225993545401
ZBTB43	ENSG00000169155	0.0990507000360853	0.63635039473776	-0.106579988261174	0.514450716465468	-0.0131334150260944	0.951496584848857	0.0934465732350794	0.660043527921416
ZBTB42	ENSG00000179627	0.0550405820110409	0.907059494620678	-0.379761122551955	0.150757203542116	-0.280427814548479	0.332047422801545	0.0993333080034755	0.824234058909949
ZBTB41	ENSG00000177888	-0.382398755476671	0.00186754364671311	-0.0458283053631193	0.778723216384525	-0.322945508982648	0.00517732811959995	-0.277117203619528	0.0440426297812782
ZBTB40-IT1	ENSG00000237200	-0.0195341132110916	NA	0.455658562872641	0.413001094993185	0.0239966461551231	0.973756744447794	-0.431661916717518	NA
ZBTB40	ENSG00000184677	0.073725367563251	0.726488147270876	0.108958390311928	0.455551440646732	-0.0349001390587337	0.852843229012606	-0.143858529370661	0.405795553558771
ZBTB4	ENSG00000174282	0.0216767190516238	0.908744773824245	0.408333930696848	1.98714104844517e-06	0.471050047647607	1.48188913469455e-08	0.062716116950759	0.675661718821539
ZBTB39	ENSG00000166860	-0.19026117379925	0.312770646176421	-0.402555719676878	0.00373237443748109	-0.383889545503402	0.00601123921928818	0.0186661741734758	0.952224534010498
ZBTB38	ENSG00000177311	-0.241009520993858	0.098780999476418	0.28661797816287	0.0150554671929579	0.20795809724976	0.112088640884649	-0.0786598809131103	0.686590888052691
ZBTB37	ENSG00000185278	-0.197557315020475	0.230043172915578	0.0893693200194496	0.581186934726354	-0.172410728850921	0.244151843501917	-0.261780048870371	0.0890848936634081
ZBTB34	ENSG00000177125	-0.188378808373066	0.424192491153534	-0.071398051919813	0.756705949476995	-0.129357837977349	0.55184559368796	-0.0579597860575357	0.851252757849508
ZBTB33	ENSG00000177485	-0.0726160310406122	0.697200873811032	-0.0922416679950638	0.49783332885693	-0.0782215674707971	0.60129269246503	0.0140201005242667	0.953008438941295
ZBTB32	ENSG00000011590	-0.456088645011452	NA	0.246448695112344	0.837370075571966	-0.00543721688972268	0.996457271740112	-0.251885912002067	NA
ZBTB3	ENSG00000185670	-0.148094853123103	0.707515479088226	0.107233096287679	0.737667969485373	-0.374722855514899	0.154317531154156	-0.481955951802578	0.0904951700213252
ZBTB26	ENSG00000171448	-0.230946002140159	0.298409755268487	-0.0448483055747519	0.85228784426613	-0.020940758417334	0.93655844771027	0.023907547157418	0.944959032543864
ZBTB25	ENSG00000089775	-0.0950007650503891	0.260958449009917	-0.294637070192111	4.41510009377384e-07	-0.281255971345045	1.68697535402118e-06	0.0133810988470654	0.919046081483817
ZBTB24	ENSG00000112365	-0.114570409513724	0.459918539575775	-0.396765041953877	9.01929932232733e-05	-0.320348634369222	0.00219480295490654	0.0764164075846552	0.667370353099485
ZBTB22 ENSG00000236104	ENSG00000236104	-0.409062700160459	0.0427522015237849	0.0960611458515071	0.677582813321985	-0.12239951057846	0.598073764992443	-0.218460656429967	0.363701821165212
ZBTB21	ENSG00000173276	-0.021816069105875	0.927730967648063	-0.0331564863536752	0.848356482383907	-0.0460549301690588	0.796816332643308	-0.0128984438153836	0.959690779088555
ZBTB20-AS5	ENSG00000242290	0.653363946134073	NA	0.262771282655504	NA	0.687411991657312	NA	0.424640709001808	NA
ZBTB20-AS1	ENSG00000241560	-0.91600078675987	NA	1.54790477532645	NA	-0.844018991281357	NA	-2.39192376660781	NA
ZBTB20	ENSG00000181722	-0.0631021624440614	0.891619092615278	0.848648982445199	5.76501072571352e-05	0.425847439944076	0.0847547996195832	-0.422801542501123	0.118521913299632
ZBTB2	ENSG00000181472	0.039733785083184	0.826211508573794	-0.121293914180655	0.273778666194176	-0.0020183712860319	0.989427936533097	0.119275542894623	0.390718389493139
ZBTB18	ENSG00000179456	-0.051450979237673	0.851140370913184	0.172363688713704	0.297743535464045	0.253326397116576	0.107372140887144	0.0809627084028721	0.740138827265542
ZBTB17	ENSG00000116809	-0.17397517471329	0.435766552793743	-0.0283217280488646	0.90512164144287	-0.0179483232011755	0.943016296001497	0.0103734048476891	0.97603455612308
ZBTB16	ENSG00000109906	-0.291159104088247	NA	-0.0488291447669047	0.974340320848568	-0.515288998040316	0.690475431428201	-0.466459853273411	NA
ZBTB14	ENSG00000198081	-0.287423698195499	0.127037936004389	-0.105483266703166	0.594041512645473	-0.175741446498557	0.339620922350416	-0.0702581797953911	0.796257246455639
ZBTB12	ENSG00000204366	-0.401605137344202	0.081147564361249	-0.258488902234108	0.235274388567241	-0.273330097746453	0.215297622885006	-0.0148411955123454	0.972299637979297
ZBTB11-AS1	ENSG00000256628	0.278616327368662	0.308185110862344	0.177953696585742	0.48114624647639	0.28166736307277	0.230364886425464	0.103713666487028	0.767903264105103
ZBTB11	ENSG00000066422	0.116366049961778	0.31772236521121	0.052534232811884	0.64451456140875	0.150981012865048	0.108294875594788	0.0984467800531643	0.42444416692408
ZBTB10	ENSG00000205189	-0.222197710790238	0.323578666101898	0.363004259055027	0.0263450446666746	0.130918468910309	0.539728003809993	-0.232085790144718	0.282045361716654
ZBTB1	ENSG00000126804	-0.0239815777865939	0.86075750102297	0.109395174265236	0.159991665505557	0.0499331357602151	0.608950287467514	-0.0594620385050208	0.602098158891995
ZBED9	ENSG00000232040	-0.38933484419271	0.147699163766207	-0.159641683928183	0.56122779876142	-0.369635004799899	0.118554326218157	-0.209993320871717	0.525728933914852
ZBED8	ENSG00000221886	-0.230436391159926	0.548471183908138	0.483630185476245	0.0538498552231503	0.480021496058501	0.0638090120430459	-0.00360868941774403	0.995130375038676
ZBED6CL	ENSG00000188707	-0.20269156977961	0.390536511021332	-0.436086835766966	0.0107418848100309	-0.333030916975507	0.0649341793135529	0.103055918791458	0.726372010003617
ZBED6	ENSG00000257315	-0.17392628159009	0.0375199384043913	0.209187006505836	0.00250693314262702	0.0379107633001192	0.717608366881391	-0.171276243205717	0.0443727620299204
ZBED5-AS1	ENSG00000247271	0.0840020907099308	0.852724414675983	0.908147562995833	2.57696038689904e-05	1.14797606770213	2.08765416487128e-08	0.2398285047063	0.447357999414315
ZBED5	ENSG00000236287	-0.319512041062945	0.0106519548050563	0.0888796799882157	0.528816553163651	-0.139301764432553	0.304124252924243	-0.228181444420769	0.100257685739284
ZBED4	ENSG00000100426	-0.0504532881257718	0.678456028118366	0.0153403384818285	0.887885118442555	-0.0368800976823375	0.727887508770663	-0.052220436164166	0.659090657055679
ZBED3-AS1	ENSG00000250802	-0.3818605759113	0.156314282355878	-0.169535486100675	0.528816553163651	-0.300387288090447	0.22512082167406	-0.130851801989772	0.718647624733156
ZBED3	ENSG00000132846	-0.313821103292043	0.0372154768114848	-0.633561891108686	2.38981522636227e-07	-0.832068273773335	1.01005331262765e-12	-0.198506382664649	0.29154176687518
ZBED2	ENSG00000177494	-0.63773361998199	NA	1.39484478887806	NA	1.90746637332647	NA	0.512621584448415	NA
ZBED1	ENSG00000214717	0.171284700122529	0.246554663074392	-0.0473884383329096	0.768766561074745	0.153024314033777	0.24720650755629	0.200412752366686	0.16852936720136
ZBBX	ENSG00000169064	0.00225858516950102	NA	-0.135274814214771	0.819837583013016	0.140493019661066	0.817159461865169	0.275767833875837	NA
ZAP70	ENSG00000115085	0.101343027049314	NA	0.896455575061509	NA	-0.913557340860555	NA	-1.81001291592206	NA
ZAN	ENSG00000146839	0.394912060622965	NA	-1.559755598216	NA	-0.712403697180486	NA	0.847351901035518	NA
ZADH2	ENSG00000180011	0.0432013777596068	0.827775371359098	-0.371215680784121	0.00033235519726375	-0.182989120586401	0.122790350857242	0.18822656019772	0.182553501740232
ZACN	ENSG00000186919	-0.0873562464600214	0.563196981524825	-0.0916430822749079	0.437274285277913	-0.145272659826764	0.193048435172393	-0.0536295775518557	0.750512945170227
YY2	ENSG00000230797	-0.0733450712951195	NA	-0.600635489931056	0.0992201628980142	-0.357787593035501	0.38168781273456	0.242847896895555	NA
YY1AP1	ENSG00000163374	-0.102789705757692	0.312602607043551	-0.150137651776747	0.0537842527966424	-0.158594902704511	0.0453961651598419	-0.00845725092776398	0.95905369117506
YY1	ENSG00000100811	0.0229492076070312	0.87425418234423	0.0414773005591478	0.676172295925576	0.069764914147334	0.45930203389125	0.0282876135881863	0.834524549646473
YWHAZP5	ENSG00000213260	-0.761451544614963	NA	-0.201135157525885	0.843951831191957	-0.401923759842399	0.686668034799339	-0.200788602316514	NA
YWHAZP4	ENSG00000213131	0.256311278614887	NA	-0.362927238897721	0.720456987479832	0.238485286405525	0.822166327420826	0.601412525303246	NA
YWHAZP3	ENSG00000229932	-0.395589198696107	0.159868471526852	-0.435379667448666	0.0663297732634476	0.107327772947228	0.735942989918709	0.542707440395894	0.0414707514782683
YWHAZP2 ENSG00000213236	ENSG00000213236	-0.0180914259493091	NA	0.117511762498896	0.80278558576137	0.245348472762576	0.563703509379791	0.12783671026368	NA
YWHAZP10	ENSG00000217624	-0.250255614468594	NA	-0.0435396670950635	0.945326862441248	0.0693744079024708	0.91441482453335	0.112914074997534	NA
YWHAZ	ENSG00000164924	-0.0541079527261446	0.651479443719873	-0.0209687903605985	0.841324887563877	0.112836715397106	0.174924497286817	0.133805505757705	0.147703949724638
YWHAQ	ENSG00000134308	-0.0186571799469152	0.877019357141375	-0.114389509881577	0.073977706187081	0.0501583764644707	0.536165607708709	0.164547886346048	0.0207299109233998
YWHAH	ENSG00000128245	-0.147070350101751	0.221936111140229	-0.14469501003586	0.148674709189742	-0.128881713675079	0.233522249578448	0.015813296360781	0.936372013074248
YWHAG	ENSG00000170027	0.0771325425050958	0.446059915366503	-0.0653224983137994	0.436139194413444	0.0288726928349178	0.78502962833826	0.0941951911487172	0.33032018525013
YWHAEP7	ENSG00000276715	-0.403797934691184	NA	-0.0469356943779018	0.972711311707646	-1.34486643391989	NA	-1.29793073954199	NA
YWHAEP1	ENSG00000232727	0.105127594249623	0.847095683362336	-0.14477736662519	0.720545006098671	-0.0152381930329594	0.973257773101695	0.129539173592231	NA
YWHAE	ENSG00000108953	-0.0893326028107127	0.436480677301631	-0.208795230324628	0.00704778344937089	-0.0417518095008119	0.7176086096463	0.167043420823816	0.0844404019180906
YWHAB	ENSG00000166913	0.0680433307517011	0.470737699928527	0.024184566783482	0.78817346065457	0.172437125742722	0.00703451549177015	0.14825255895924	0.0504432287588668
YTHDF3-DT	ENSG00000270673	0.060494604351847	NA	-0.217262584280113	0.859384958772159	0.324187477976396	0.787420139890124	0.54145006225651	NA
YTHDF3	ENSG00000185728	0.0620631679227433	0.570451866303563	-0.172319473346239	0.0136254301185327	-0.101181751189583	0.213347714583629	0.0711377221566552	0.502583020025516
YTHDF2	ENSG00000198492	-0.0163028903694693	0.927815582611588	-0.263761921908764	0.00214013099389226	-0.158388579721687	0.103817547070967	0.105373342187078	0.412596379021449
YTHDF1	ENSG00000149658	0.0520232678385168	0.761271235547909	-0.28553949677727	0.00211110659585024	-0.144270458599202	0.188261031312358	0.141269038178067	0.278892731145396
YTHDC2	ENSG00000047188	0.0648499822555093	0.641634471221269	0.0382245596250121	0.74955718666494	0.0666085086857912	0.556633401572067	0.028383949060779	0.860663697872262
YTHDC1	ENSG00000083896	-0.00853923144609076	0.96162424262216	-0.00992896280125412	0.93835014854394	0.0409399491467392	0.737230388772488	0.0508689119479934	0.717522772696083
YRDC	ENSG00000196449	0.148161020428169	0.326444228914911	-0.299544664701866	0.00753645340368693	-0.151392640668604	0.24695784309643	0.148152024033262	0.352547665133575
YPEL5	ENSG00000119801	-0.0495729388513502	0.893667892718836	0.864338542371104	1.31021460471565e-07	0.817129564870442	6.32795934306141e-07	-0.0472089775006613	0.887607028721035
YPEL3	ENSG00000090238	0.00378202878517411	0.996370353133033	0.846057352075338	0.00267986632076538	0.712718526578628	0.0162279188129562	-0.13333882549671	NA
YPEL2	ENSG00000175155	-0.0788589752723051	NA	0.081673579072455	0.911610728856557	0.351817345272186	0.568661393430505	0.270143766199732	NA
YPEL1	ENSG00000100027	0.304479870775948	0.532397289324653	0.384103540678467	0.296956745253988	0.171998099350228	0.710588744843817	-0.212105441328239	NA
YOD1	ENSG00000180667	-0.438176773530098	0.000209678757288805	-0.532445321927297	4.8216076105292e-07	-0.65858834421012	1.49860416555169e-10	-0.126143022282822	0.467490627822306
YME1L1 ENSG00000136758	ENSG00000136758	0.0370903473482416	0.804231571628937	-0.294360221763544	0.000109343322766153	-0.151205249239765	0.0868599316979602	0.143154972523779	0.171418136949234
YLPM1	ENSG00000119596	-0.0979756063973313	0.286601829855674	-0.361223153313189	4.31779113876072e-09	-0.370260739399269	1.40754172684525e-09	-0.00903758608608009	0.951974525041909
YKT6	ENSG00000106636	0.0659460085429209	0.580567424149858	-0.0950393757438335	0.274625615539831	0.0442624342170097	0.683411999326471	0.139301809960843	0.15151053127303
YJU2	ENSG00000105248	-0.369661862298695	0.0358208906283623	-0.249243387227258	0.129203260288435	-0.222119293677836	0.203547659173634	0.0271240935494221	0.933451194415305
YJEFN3	ENSG00000250067	0.321046389585394	0.305500760141263	0.490211120662943	0.0364920230879374	0.173925999953602	0.574705046387029	-0.316285120709341	0.314145305337983
YIPF7	ENSG00000177752	0.380596533352217	NA	0.516674512673735	0.479907816282019	0.815684788654125	0.227980568633168	0.29901027598039	NA
YIPF6	ENSG00000181704	0.158745524117531	0.27508792928906	-0.0360050704128652	0.819863210077545	0.101551351152401	0.466458328516197	0.137556421565266	0.37602195767831
YIPF5	ENSG00000145817	-0.0128656129109409	0.95020474869538	-0.150130223989128	0.17874461627283	-0.00172559368325565	0.991304826212342	0.148404630305873	0.280405230466037
YIPF4	ENSG00000119820	0.035032257902307	0.886923263087832	0.148414797792647	0.299276414381214	0.266766586591701	0.0390209770977098	0.118351788799054	0.526049147049407
YIPF3	ENSG00000137207	0.00210075389762478	0.994137531999268	0.235745161587063	0.0145170003517113	0.279715640694892	0.00322690668903274	0.0439704791078282	0.79591491093459
YIPF2	ENSG00000130733	0.0273154301101467	0.893521487228816	-0.157268659049789	0.162006565134719	-0.0289626780369544	0.856076939415931	0.128305981012834	0.380915209590566
YIPF1	ENSG00000058799	0.00625653810141713	0.981643189707351	0.0596959625992729	0.731759410958827	0.0841342031637434	0.622051155549129	0.0244382405644705	0.924516746490337
YIF1B	ENSG00000167645	-0.164222109831103	0.409059394929899	-0.226341096222786	0.13768040628246	-0.0616743820651474	0.767330940747807	0.164666714157639	0.417576894199384
YIF1A	ENSG00000174851	0.105945129911381	0.383242652153829	-0.310364965010243	0.000152634541055409	-0.17785926565148	0.0545385105883496	0.132505699358763	0.25762759001063
YES1	ENSG00000176105	0.120503003890821	0.330688999553154	-0.135757040962029	0.166799845196105	0.163936886727549	0.0978120977969985	0.299693927689578	0.00260499967371132
YEATS4	ENSG00000127337	-0.157607766791844	0.326059933511597	-0.112138455471204	0.429868986118376	-0.150659038442478	0.278891829248623	-0.0385205829712738	0.863310695137611
YEATS2-AS1	ENSG00000233885	0.228946925295674	0.247210990745375	0.38410024488139	0.0107529330378653	0.549402695380562	9.06510337817352e-05	0.165302450499172	0.433888837854139
YEATS2	ENSG00000163872	0.124462920904907	0.300594385981866	0.380741778831905	2.8943577923289e-06	0.48396549050586	7.10129524002733e-10	0.103223711673955	0.412826623183218
YDJC	ENSG00000161179	0.154648994793134	0.325522916333619	0.1358205101941	0.311377876012032	0.101527361292916	0.494117888010858	-0.0342931489011838	0.875026926611467
YBX3P1	ENSG00000261614	-0.420802453132697	NA	-0.123117750432284	0.829922694281715	0.0668147991186843	0.914027926058417	0.189932549550968	NA
YBX3	ENSG00000060138	-0.0546784655391224	0.689947695823669	0.222359716614661	0.00476852642099123	0.291703382502867	0.000158257837587578	0.069343665888206	0.589370421430586
YBX1P6	ENSG00000213539	-0.136425989711184	NA	-0.250003737756961	NA	0.592504146490304	NA	0.842507884247266	NA
YBX1P2	ENSG00000231167	-0.0507251073102966	0.923160355985032	-0.0301519129331166	0.939754782937419	0.259593273008396	0.412846917777302	0.289745185941512	0.43274530444952
YBX1P10	ENSG00000213866	-0.00887433172973989	0.973548151437768	-0.112732415000443	0.47920900187474	0.241201457142522	0.08390097374199	0.353933872142965	0.016603781140014
YBX1P1	ENSG00000224861	0.0826391385891483	0.710868142103039	-0.0046588282575535	0.983614541586559	0.132362989414529	0.413485440181333	0.137021817672082	0.477539603534594
YBX1	ENSG00000065978	-0.00855787346567123	0.948506743413568	-0.0400956193340659	0.636517821522436	0.106191578762973	0.145564991636758	0.146287198097039	0.0588882541228587
YBEY	ENSG00000182362	0.0181680532012997	0.953165851862955	0.315943629180272	0.0389131884943309	0.332008476282698	0.0317987722371527	0.0160648471024256	0.959664000144843
YARS2	ENSG00000139131	-0.0909935925043413	0.284645424014585	-0.00390144186519357	0.970329796752451	-0.00360782035520071	0.971950617370226	0.00029362150999286	0.998929183471054
YARS1	ENSG00000134684	-0.0285861330218941	0.847095683362336	-0.482527525136678	3.51382454474007e-12	-0.385119960414543	5.04636278741443e-08	0.0974075647221352	0.387857066629471
YAP1	ENSG00000137693	-0.0843411197298717	0.348054137220253	-0.0643955225038036	0.406039483277834	-0.0656512374500327	0.420962482354077	-0.0012557149462291	0.992800547539579
YAF2	ENSG00000015153	0.0383152182277521	0.909326856446675	0.106715222363781	0.631846069599222	-0.0299568234081744	0.910656367023794	-0.136672045771955	0.609505684333344
YAE1	ENSG00000241127	0.110266977680152	0.730864281402992	-0.0717533302893894	0.787136890539046	0.0796288292476929	0.771339456343111	0.151382159537082	0.60764379621803
Y_RNA ENSG00000199546	ENSG00000199546	-0.56492182658075	NA	-0.246257828186832	0.827962303924305	0.315933803829722	NA	0.562191632016554	NA
Y_RNA	ENSG00000200090	0.524778334319943	NA	0.204428635911668	0.83972262771173	0.922586237336968	0.231122159234618	0.718157601425301	NA
Y_RNA	ENSG00000200121	0.493252431990893	NA	0.895402332079588	0.285000054595187	0.582828938912412	0.546954997343191	-0.312573393167177	NA
Y_RNA	ENSG00000201217	0.0668455468041326	NA	0.211684488888367	NA	-0.412207850769442	NA	-0.623892339657809	NA
Y_RNA	ENSG00000201778	-0.0473880542999278	NA	-0.128550928345343	0.79546678522965	-0.231343019130068	0.628276467107685	-0.102792090784725	NA
Y_RNA	ENSG00000206990	-0.152214254661019	0.681245718669539	-0.293028545222293	0.252169548416747	-0.164594128087751	0.578480598525866	0.128434417134543	0.741184120938644
Y_RNA	ENSG00000222881	0.419859476431523	NA	-0.755191997281425	0.424078997728496	-0.0296022328390453	0.979492199644985	0.725589764442379	NA
XYLT2	ENSG00000015532	0.142637638467978	0.366053318882072	0.330632839833435	0.0025474894450371	0.454512473596161	1.3091059802612e-05	0.123879633762726	0.444802788033083
XYLT1	ENSG00000103489	0.474945838514151	NA	-0.958126414201979	0.233472442870217	-0.812038086932521	0.333636384887963	0.146088327269458	NA
XYLB	ENSG00000093217	-0.148283738425967	0.43732590990454	0.0931818067612197	0.587277898298212	-0.181634787658086	0.241306810537289	-0.274816594419306	0.0888601552797047
XXYLT1	ENSG00000173950	0.171240037761804	0.293264005103206	0.1433423437914	0.313961424154304	0.156567113253272	0.275519012202366	0.0132247694618713	0.959664000144843
XRRA1	ENSG00000166435	-0.174752765497057	0.0508325989021183	-0.124657141923731	0.128749801347933	-0.216609306415242	0.00422286654957905	-0.0919521644915109	0.405647443046137
XRN2	ENSG00000088930	0.128441780458535	0.22670865970839	-0.137918659039457	0.114320206520196	0.0336763085950105	0.785794125784707	0.171594967634467	0.0866527666947374
XRN1	ENSG00000114127	0.0371844239254874	0.819280250515879	0.152926698995135	0.0913676395417137	0.211014413863672	0.0166321860881571	0.0580877148685368	0.681485563429897
XRCC6P2	ENSG00000234825	-0.147886979686361	NA	-0.281903014206537	0.636646256900954	-0.61842111946573	0.241776428979101	-0.336518105259192	NA
XRCC6	ENSG00000196419	0.0152682057184984	0.925511916845689	-0.349013085713606	1.61227996629829e-06	-0.159952026479422	0.0617466321654956	0.189061059234183	0.045958187694941
XRCC5	ENSG00000079246	-0.00982069899577367	0.956842846777848	-0.297422321589278	0.000270374297475829	-0.169940539742131	0.0698860514157947	0.127481781847147	0.278539946696256
XRCC4	ENSG00000152422	0.0681686675034387	0.797463933925529	-0.0549251857762267	0.78972205937127	0.0778984385400288	0.707797757306876	0.132823624316256	0.55066511889835
XRCC3	ENSG00000126215	0.0414586466543874	0.85627012682785	-0.136251336616097	0.327677250552421	-0.179146688830248	0.195309737490846	-0.0428953522141505	0.849045448358433
XRCC2	ENSG00000196584	0.285002558885813	0.00851454498827425	-0.389033861943509	3.68539076862737e-05	-0.189292389546339	0.0806459701086836	0.19974147239717	0.112400965549525
XRCC1	ENSG00000073050	-0.246652597028189	0.0754968547837315	-0.251664603306199	0.0351914784302739	-0.278342458691555	0.0196997907386711	-0.0266778553853556	0.910624632517977
XPR1	ENSG00000143324	0.0262077083822239	0.918797627486565	0.15142150416261	0.297335853610476	0.233730231458816	0.0917345489227392	0.0823087272962064	0.69539369854471
XPOTP1	ENSG00000214185	0.0535115908786427	0.920616627661383	-0.722525293647503	0.0104982244044818	-0.546539473523534	0.0614440687992408	0.175985820123969	NA
XPOT	ENSG00000184575	-0.0940823187046577	0.44249071053813	-0.476099353040732	2.77761956348685e-10	-0.50283911591423	1.72285894670337e-11	-0.0267397628734982	0.870686992067117
XPO7	ENSG00000130227	0.0466262302175485	0.767409844865422	-0.201935451081808	0.0209028765860624	-0.165899203847105	0.0799083902428758	0.0360362472347031	0.82101276497157
XPO6 ENSG00000169180	ENSG00000169180	0.182324839433812	0.0131491457845967	-0.028985957636478	0.753393945171063	0.0710693169680629	0.387822512829291	0.100055274604541	0.260137424394427
XPO5	ENSG00000124571	0.1520388935071	0.114519381955282	-0.164119576072536	0.0407652489119709	-0.0854574973959808	0.378971888533042	0.0786620786765549	0.50861173759457
XPO4	ENSG00000132953	0.208124938283069	0.0181571942566532	-0.236355975164407	0.00210723687808867	-0.121796760219136	0.176674411474041	0.114559214945272	0.290000643223324
XPO1	ENSG00000082898	-0.099739171756408	0.281300825312952	-0.181775399649391	0.0070504490964514	-0.219738805478192	0.00109368547137935	-0.0379634058288017	0.750929350376559
XPNPEP3	ENSG00000196236	0.16814657152973	0.06094847947451	-0.0462351053601746	0.647692528640262	-0.0318408889041691	0.782468882945603	0.0143942164560054	0.928005936749434
XPNPEP1	ENSG00000108039	-0.0497329543934178	0.738011887946722	0.0841928111816578	0.402766278297596	-0.0353559644316717	0.78067452961272	-0.119548775613329	0.293822097124519
XPC-AS1	ENSG00000228242	0.0823181137773381	0.650478727615777	0.0133022858358594	0.938593019846613	-0.0236456830410933	0.893163389674934	-0.0369479688769527	0.860663697872262
XPC	ENSG00000154767	0.0973475798123669	0.547760684453764	0.0321323970133576	0.83279770784699	0.00325820203316242	0.983902628990292	-0.0288741949801952	0.88711606180262
XPA	ENSG00000136936	-0.213451362793729	0.327315739392357	-0.0491584121312935	0.83076797110101	-0.0413137815040319	0.868650331677647	0.00784463062726164	0.981951245906235
XKRX	ENSG00000182489	-0.232826706717962	NA	0.443213855803196	NA	0.984939774200701	NA	0.541725918397505	NA
XKR9	ENSG00000221947	0.466267820228028	NA	0.339649116635093	0.385512393589742	0.272462474931061	0.520031647985406	-0.0671866417040323	NA
XKR8	ENSG00000158156	-0.0108548137773791	NA	0.474948341985392	0.239295344940273	0.469797943275286	0.265033029713351	-0.00515039871010682	NA
XKR7	ENSG00000260903	0.19581527258826	NA	0.587265596385697	0.446051052856269	-0.152279790068867	0.882547789137636	-0.739545386454564	NA
XKR6	ENSG00000171044	0.0563257105753045	NA	-0.0476941039853841	0.969388163222541	-1.28895435127944	NA	-1.24126024729406	NA
XKR4	ENSG00000206579	0.230519635766182	NA	0.390274579379392	0.528399210022213	-0.668861894321828	0.267406552798873	-1.05913647370122	NA
XKR3	ENSG00000172967	-0.673233081411819	NA	-1.90427415150774	NA	-1.78820822907024	NA	0.116065922437508	NA
XK	ENSG00000047597	0.0519972531316206	0.901202345509992	-0.0670340610688262	0.82443576328774	-0.0533781818851569	0.87099609587715	0.0136558791836693	0.976693123552073
XIRP2	ENSG00000163092	0.238366589579426	NA	-0.434436926564418	0.457888773799794	-0.380039387296506	0.535590963618478	0.054397539267912	NA
XIAPP1	ENSG00000270294	0.207149941246148	NA	-0.338035477762437	NA	0.540057452321239	NA	0.878092930083676	NA
XIAP	ENSG00000101966	-0.117254278588983	0.114708597633322	0.146918221474689	0.0139568590233734	0.0442413628404893	0.584919496040719	-0.1026768586342	0.186548183079799
XDH	ENSG00000158125	-0.00656508041119358	0.99041762102098	0.559700667057855	0.0114696771972855	0.308137461671887	0.236022003375839	-0.251563205385968	0.417300197644215
XCL2	ENSG00000143185	-0.138786476183861	NA	0.901085049190109	0.307250902771306	0.628249685188832	0.532334733188002	-0.272835364001277	NA
XCL1	ENSG00000143184	-0.444066438869503	NA	0.202867631571328	0.764614040012513	-0.0543100337831854	0.944991800238989	-0.257177665354513	NA
XBP1	ENSG00000100219	-0.0545614724773053	0.779392971005476	-0.423456195336274	3.33821890470286e-05	-0.365614264690853	0.000410207871003328	0.0578419306454205	0.764154889269223
XAF1	ENSG00000132530	0.746879330963034	NA	-0.420460846407843	NA	1.20484104721949	NA	1.62530189362734	NA
XAB2	ENSG00000076924	0.033848410114989	0.876532116353425	-0.265680241846672	0.017498615569553	-0.180069753828673	0.151011346528377	0.0856104880179995	0.637959049139125
WWTR1-AS1	ENSG00000241313	0.259707863145131	0.312905245015996	-0.0354433492490616	0.905146118952387	0.287339695874566	0.184110551419819	0.322783045123628	0.192090529205298
WWTR1	ENSG00000018408	0.190260453118436	0.195433928760709	0.0571335959948661	0.715515681017966	0.23807073336104	0.0493079891064437	0.180937137366174	0.231187943892051
WWP2	ENSG00000198373	-0.123379807136179	0.190545051636414	-0.0281307740917202	0.788127493566767	-0.105482793966294	0.214659944835522	-0.0773520198745736	0.480539752874743
WWP1P1	ENSG00000244153	0.260414504112165	NA	0.65932839997687	0.229092810859146	0.0353577781581027	0.965598309586798	-0.623970621818767	NA
WWP1	ENSG00000123124	-0.0124615738483991	0.937663243686958	0.0025186321311891	0.984630642705693	-0.0115225516151213	0.926872085579749	-0.0140411837463104	0.932348292687738
WWOX	ENSG00000186153	-0.019485375868389	0.933419087157601	0.0935040412010601	0.508199329478275	0.0129520441908035	0.943999472367445	-0.0805519970102566	0.662634351543462
WWC3	ENSG00000047644	0.0745429324383597	0.76849687096639	0.710771212608211	9.03107122160895e-09	0.64293831397951	2.33457503031597e-07	-0.0678328986287018	0.771350549808707
WWC2-AS1	ENSG00000251128	0.0375242624419465	NA	-0.353550660076074	0.655373632775889	-0.0317246694017556	0.972614556821307	0.321825990674318	NA
WWC2	ENSG00000151718	0.11917715341164	0.347316629439111	-0.316959119293082	0.000363930529808146	-0.192645295877559	0.049399852725518	0.124313823415522	0.342803540342257
WWC1	ENSG00000113645	0.0545656563519004	0.659517199660503	-0.300004329811241	1.71781606278948e-05	-0.138844014229447	0.0898882413099173	0.161160315581793	0.0779995160675598
WTIP	ENSG00000142279	0.140672385469161	0.766199911301954	0.330484510665916	0.269019986377103	0.44605800225303	0.118332183445085	0.115573491587114	NA
WTAPP1	ENSG00000255282	-0.132149539050372	0.572462038422283	-0.628315463128697	1.41078411090725e-05	-0.485564768972237	0.000993723060881227	0.14275069415646	0.560323066202248
WTAP	ENSG00000146457	0.0179326471386704	0.894800008166952	-0.197124004456375	0.00282834659380645	-0.124095353344712	0.094327509826112	0.0730286511116634	0.469193540222991
WT1-AS	ENSG00000183242	-0.00970754871552758	NA	0.557848772932527	0.278030595993537	0.574146117760256	0.27710258989056	0.0162973448277289	NA
WT1	ENSG00000184937	0.134905672584719	0.699756334520505	-0.730528126657789	0.000617139669667516	-0.638364058885206	0.00254318755841451	0.0921640677725837	0.825520938803701
WSCD1	ENSG00000179314	0.627573634892073	NA	-0.00543293509254068	0.997145144250781	0.237324727823282	0.863323943052417	0.242757662915823	NA
WSB2	ENSG00000176871	-0.140972128031745	0.156052724338595	0.0806517931388349	0.385434408843481	0.131223251139267	0.134075497905979	0.0505714580004325	0.698459517428827
WSB1	ENSG00000109046	0.00942853973009973	0.969349123413565	0.675153110250082	2.14166325268032e-11	0.488261442107901	3.50161956622332e-06	-0.186891668142181	0.203429442177179
WRNIP1	ENSG00000124535	0.0285228914833412	0.828777861376757	-0.162680352714238	0.0232956030566211	-0.0170427387021828	0.878640195301616	0.145637614012055	0.0949461512052534
WRN	ENSG00000165392	0.0559882842930323	0.727340325706348	-0.143115734285448	0.157101674043621	-0.0725149364448277	0.552342065441869	0.0706007978406205	0.639293722013837
WRAP73	ENSG00000116213	-0.117488098004095	0.593726378799639	-0.114558196907689	0.514450716465468	-0.299945683169703	0.0428192641977934	-0.185387486262014	0.34902408735489
WRAP53	ENSG00000141499	-0.182571446854532	0.170820834883146	-0.302983847001473	0.00355605079462154	-0.236282978869052	0.0309608238545171	0.0667008681324211	0.709831847704631
WNT9B	ENSG00000158955	0.0474562855344853	NA	0.192607464562011	NA	-0.740034881557542	NA	-0.932642346119553	NA
WNT9A	ENSG00000143816	-0.320110706086929	0.166042163948842	-0.531402702559157	0.00317530107395265	-0.956304483526474	1.09954330606768e-08	-0.424901780967318	0.0635736008083836
WNT8B ENSG00000075290	ENSG00000075290	0.241240735611017	NA	0.447544840624258	0.583579592661402	0.0519018741745702	0.960307572753705	-0.395642966449688	NA
WNT7B	ENSG00000188064	-0.106483411912333	0.553733947745914	-0.521846111178678	7.9640276513318e-07	-0.494527308197814	3.97614047600153e-06	0.0273188029808639	0.906884788380469
WNT7A	ENSG00000154764	-0.00343499212524775	0.992678613213394	0.793058670950577	1.55110282688229e-10	0.733847571026482	3.94481275576275e-09	-0.0592110999240949	0.811019439852145
WNT6	ENSG00000115596	-1.31361778804101	NA	1.0452540901423	0.0637289942706948	-0.105744753665855	0.907015219924258	-1.15099884380816	NA
WNT5B	ENSG00000111186	-0.210716261391351	0.0239222802813813	-0.306695122453812	8.55317305974175e-05	-0.341329227798243	8.14250233170577e-06	-0.0346341053444316	0.820339214969622
WNT5A	ENSG00000114251	0.0805376701684768	NA	-0.376572567897255	0.695550810744565	-0.495951274507479	0.597454271224944	-0.119378706610224	NA
WNT4	ENSG00000162552	-0.173337429581455	NA	-0.324148469766645	0.406542432707206	-0.859809164341129	0.00998902253126737	-0.535660694574483	NA
WNT3A	ENSG00000154342	0.540357997142597	NA	0.441571796517446	0.655569302546961	-0.619113967488389	0.547517287399204	-1.06068576400583	NA
WNT3	ENSG00000108379	-0.118845518503724	0.673102088596371	0.121678296459188	0.576550348815276	-0.040054168359363	0.880258946497732	-0.161732464818551	0.526714449022623
WNT2B	ENSG00000134245	0.0610516034587195	0.881187234410111	0.398954357035039	0.0625413207691844	0.376124419659861	0.0917502608085634	-0.0228299373751783	0.958479669542282
WNT10B	ENSG00000169884	-0.134987493921869	0.740042696047776	-0.121328804393208	0.706264781412409	0.119328467463188	0.7176086096463	0.240657271856396	0.48397958078703
WNT10A	ENSG00000135925	-0.133063968086438	0.651479443719873	0.24965492285026	0.207042108619905	-0.228230848204096	0.288153412974349	-0.477885771054356	0.0200632798173485
WNK4	ENSG00000126562	-0.106569904995807	0.761271235547909	0.024119370909324	0.935755185855602	-0.122578263545162	0.655208513463304	-0.146697634454486	0.64335464606018
WNK3	ENSG00000196632	-0.356503350297661	NA	-0.242538038155397	0.664807342715411	-0.307161968821887	0.575080550492718	-0.0646239306664905	NA
WNK2	ENSG00000165238	0.378968001754639	0.000212243933699118	-0.360438279053529	0.000233356252487237	-0.245821440814922	0.0189299534257014	0.114616838238608	0.453208908299794
WNK1	ENSG00000060237	0.0101800749829012	0.941537359792437	0.16723848744119	0.0142431717147465	0.119591683554731	0.118332183445085	-0.0476468038864588	0.674319537748725
WLS	ENSG00000116729	-0.0151755642934782	0.920616627661383	0.0394845138265648	0.698829068366857	0.15455285618367	0.0519642731940691	0.115068342357105	0.249093609295366
WIZ	ENSG00000011451	0.20447714293503	0.0724948457913686	-0.191423865749203	0.0557162483682353	0.0187142078831887	0.902371868044659	0.210138073632392	0.0712108697265475
WIPI2	ENSG00000157954	0.0982146721316495	0.426152940562017	0.182168242161818	0.0379141072677527	0.302172755412805	0.000207392730837705	0.120004513250987	0.301388354278503
WIPI1	ENSG00000070540	0.506907520429833	0.164576085561767	0.307051061640705	0.376086893468593	0.420645406377175	0.207268737417249	0.11359434473647	NA
WIPF3	ENSG00000122574	-0.100219541536197	NA	0.358720401715297	0.409201192455905	0.48423066030752	0.24997066124494	0.125510258592222	NA
WIPF2	ENSG00000171475	-0.118847089495707	0.2506023130991	0.100751523853864	0.254857588252627	0.0988502438932164	0.290477258628491	-0.00190127996064795	0.990609548580877
WIPF1	ENSG00000115935	0.724435552719713	NA	0.623631250348786	0.300508557689977	-0.339779418076824	0.657025784127923	-0.96341066842561	NA
WHRN	ENSG00000095397	-0.0624346051645471	0.914161608372441	-0.316699576018432	0.353514664183387	-0.107996124120672	0.803662514604703	0.208703451897761	0.66014064669638
WHAMMP3	ENSG00000276141	-0.00174688139946481	NA	0.609491821187455	0.0544974933091929	0.180951660535288	0.681317844183043	-0.428540160652167	NA
WHAMMP2	ENSG00000248334	-0.328736513045197	NA	0.036925498118557	0.944976536210247	-0.201183417950973	0.683411999326471	-0.23810891606953	NA
WHAMM	ENSG00000156232	-0.177655030949313	0.285988276667206	-0.0651621338412067	0.700844429985286	-0.239066654576252	0.0750851962106993	-0.173904520735045	0.308367477098203
WFS1	ENSG00000109501	0.351448348979125	0.0329567373365116	0.0529245434522754	0.799500717193658	0.321499580254713	0.0314135945094118	0.268575036802437	0.137091689260242
WFIKKN1	ENSG00000127578	-1.2012460192405	NA	-0.354384545400259	0.718309967451832	-1.07555264813753	0.202902732829544	-0.721168102737271	NA
WFDC21P	ENSG00000261040	-0.327999323619568	NA	1.32354905591782	NA	-0.417531510456848	NA	-1.74108056637467	NA
WFDC2	ENSG00000101443	-0.360377298869531	NA	1.18567464394732	0.00761985371367301	1.01107110331485	0.032171508915701	-0.174603540632466	NA
WEE2-AS1	ENSG00000228775	-0.13963071933445	NA	1.10849977710539	NA	0.671417239320328	NA	-0.437082537785064	NA
WEE1	ENSG00000166483	-0.053971179011243	0.75817161310926	0.0893111401834227	0.452589024416803	-0.0461217247780666	0.748630141300648	-0.135432864961489	0.309943605214501
WDTC1	ENSG00000142784	0.0599977564945964	0.859366028636911	0.390886044838841	0.028353161888117	0.415265753276101	0.0214537263743275	0.0243797084372605	0.947256541024029
WDSUB1	ENSG00000196151	-0.325968201170409	0.0689431509605401	0.203681500995419	0.219232303604836	-0.0125893742451293	0.959113944537778	-0.216270875240548	0.27769983336546
WDR97	ENSG00000179698	0.369876980688249	NA	0.667884581711705	0.416215915374655	1.07299268217831	0.148796325805894	0.4051081004666	NA
WDR93	ENSG00000140527	0.318429112929973	NA	0.392743577958519	0.679914499995614	0.319663288056535	0.757939019736178	-0.0730802899019845	NA
WDR92	ENSG00000243667	0.206588154898875	0.324759345829093	0.213785958599863	0.215581944321175	0.360988251918448	0.0213596213191721	0.147202293318585	0.521203395724972
WDR91	ENSG00000105875	-0.0816736917888654	0.838581276191157	0.0140851672740494	0.968243209125114	0.125746376370824	0.671442972265587	0.111661209096775	0.760036692690303
WDR90	ENSG00000161996	0.125304201118898	0.759034117841272	0.172713923170124	0.544802503142638	-0.0786337488585671	0.821825400351446	-0.251347672028691	0.450871280551934
WDR89	ENSG00000140006	-0.202729701332135	0.0853370082371698	-0.0406331611455302	0.766380263317993	-0.0960058911245333	0.435249690868162	-0.0553727299790031	0.741897389123928
WDR88	ENSG00000166359	0.255671531075194	NA	0.723900906411114	0.0247272233446001	0.461132526639114	0.211892493577943	-0.262768379772	NA
WDR87BP	ENSG00000225868	-0.3275576215811	NA	0.773763226525678	0.251643911702673	0.489555100524932	0.534485254277905	-0.284208126000746	NA
WDR86	ENSG00000187260	0.054890334017786	0.809197792002312	0.280750873654792	0.0222224007101694	0.35422721521348	0.00288462472041558	0.0734763415586881	0.713266131168335
WDR83OS ENSG00000105583	ENSG00000105583	-0.0387199287999431	0.852390305437342	-0.207228091760183	0.0708699535796053	-0.18075552053981	0.141785956298829	0.0264725712203726	0.904727584967637
WDR83	ENSG00000123154	-0.0762829659507393	0.608960918526219	-0.152359073661891	0.131660177148993	-0.185451824794849	0.0648891360962637	-0.0330927511329585	0.851533506691902
WDR82P1 ENSG00000234629	ENSG00000234629	-0.0107337123824753	NA	0.0631780910395673	0.958270645818111	-0.408150816029477	0.713836577133312	-0.471328907069044	NA
WDR82	ENSG00000164091	0.00602986800682811	0.971026016608617	-0.233477693176113	0.00233365214052791	-0.156580943878833	0.0663369796007409	0.0768967492972806	0.526714449022623
WDR81	ENSG00000167716	0.0356495189856016	0.878196953460143	0.143397162587174	0.290254444739271	0.0529828532882676	0.765315573941822	-0.0904143092989066	0.635188686613203
WDR77	ENSG00000116455	0.32199594458718	1.06721821303221e-05	-0.245623828633945	0.000673452840280502	-0.0526078162438644	0.605303450998838	0.193016012390081	0.028414370517927
WDR76	ENSG00000092470	-0.346840326005498	0.000403532564659151	-0.381804450559096	1.87185975319985e-05	-0.55480200310721	5.1725441633921e-11	-0.172997552548114	0.165844760133557
WDR75	ENSG00000115368	0.141091391361712	0.192368620059873	-0.386898981026757	7.9728375225106e-07	-0.263646098843277	0.00150155802366112	0.12325288218348	0.292341528003661
WDR74	ENSG00000133316	0.320292876183531	0.0117052311473462	-0.10261777964788	0.475458557535632	0.0984230631537573	0.512968003134287	0.201040842801637	0.181320625349145
WDR73	ENSG00000177082	-0.0152363082507911	0.954092779959134	-0.0556262706381212	0.754233782560799	0.0112597211578026	0.957255584814383	0.0668859917959238	0.764389817961764
WDR72	ENSG00000166415	-0.22142778379142	0.128464957751501	0.238578664145495	0.0454083494372587	0.118821426896593	0.413093294005723	-0.119757237248903	0.484594277777582
WDR70	ENSG00000082068	-0.0153796716440663	0.940755909571038	-0.183988148953327	0.0939955879232222	-0.136263969752376	0.267184610064182	0.0477241792009506	0.798485113919405
WDR7-OT1	ENSG00000267225	-0.0579728059261504	NA	-0.622563328383612	0.105844776481701	-0.268657006623478	0.554173127073364	0.353906321760134	NA
WDR7	ENSG00000091157	0.00192098912272694	0.996670953859119	-0.178133363373157	0.403094608963334	-0.204174509681515	0.337269213247754	-0.0260411463083574	0.944959032543864
WDR64	ENSG00000162843	0.451665915338465	NA	0.127789176131028	0.922548704127796	-0.306138942935735	0.815666059934167	-0.433928119066762	NA
WDR62	ENSG00000075702	0.101012381013049	0.721856599504663	-0.314828925593766	0.0630069645960007	-0.356417215592802	0.0382547518627448	-0.0415882899990365	0.898660594187515
WDR61	ENSG00000140395	0.187758233711872	0.0522499834533248	-0.0259702199105615	0.829003571461761	0.0620941596213951	0.573418562856015	0.0880643795319565	0.474407067557003
WDR6	ENSG00000178252	-0.0388230894624847	0.823310327702508	0.0157854418423376	0.91239255975293	-0.140771866657372	0.185595829983834	-0.15655730849971	0.194612245949852
WDR5B-DT	ENSG00000272758	0.0249430904620943	0.885835375369034	-0.154374995340898	0.0951241743597429	-0.0581854818444647	0.63103285823015	0.0961895134964334	0.458867085256311
WDR5B ENSG00000196981	ENSG00000196981	0.0453333427856173	0.895925815451001	0.094550348330866	0.691575543894489	0.0578237417405288	0.827330774948013	-0.0367266065903372	0.917183779066812
WDR59	ENSG00000103091	0.2379885731492	0.0162753158034792	0.364575640142556	8.66094662238176e-06	0.32081031571045	0.000131171894050737	-0.0437653244321061	0.775762958586372
WDR55	ENSG00000120314	0.204436377755045	0.0208364748694294	0.038549730657847	0.724237970578507	0.0989402193646948	0.292372040852708	0.0603904887068478	0.634787936184532
WDR54	ENSG00000005448	-0.164405837966934	0.430925693343215	1.03093384230436	1.34640195264939e-17	0.985529474598672	1.24377206677532e-16	-0.0454043677056852	0.852424343384974
WDR53	ENSG00000185798	-0.00716333082316782	0.982777390603573	-0.226084352758896	0.179217863233851	-0.197018754578577	0.270114847762416	0.0290655981803186	0.928005936749434
WDR5	ENSG00000196363	0.123676686538392	0.0902312987505123	-0.210305090372905	0.000250289111717729	-0.133166985145963	0.0358660316044844	0.0771381052269426	0.370956456792383
WDR49	ENSG00000174776	-0.042115039434122	NA	-0.249103700141873	0.714445599282407	-0.640476943896382	0.280310381041833	-0.391373243754509	NA
WDR48	ENSG00000114742	-0.0406892225233442	0.858626117903827	0.095542784984496	0.522100548502866	0.09182415861216	0.561255213284419	-0.00371862637233596	0.98807011618767
WDR47	ENSG00000085433	0.13215944498727	0.328435305027833	0.560165112633127	1.33198101597902e-10	0.474792664873332	7.5731534146619e-08	-0.0853724477597952	0.568290720091124
WDR46	ENSG00000227057	0.0999956670626378	0.378805769689184	-0.363245526501375	2.41266182043447e-06	-0.296286592978487	0.000145372114650851	0.0669589335228879	0.619473948291183
WDR45BP1	ENSG00000265574	0.238720780020422	NA	0.0110566475921273	0.986172384528677	0.501631542428825	0.257625525874462	0.490574894836698	NA
WDR45B	ENSG00000141580	0.179414859868425	0.0118398977268955	0.0873863095296846	0.221157116655232	0.252167951929868	2.90694653462102e-05	0.164781642400184	0.0278192412539746
WDR45	ENSG00000196998	0.127309194415125	0.468786934765448	0.260537807281801	0.0314049824125802	0.315403491014885	0.00800871208656639	0.0548656837330845	0.79255894426656
WDR44	ENSG00000131725	-0.145607378210016	0.518014082926559	0.390351974600946	0.00687152257704662	0.196388043608943	0.256512725927924	-0.193963930992002	0.33457216445302
WDR43	ENSG00000163811	0.187543530764503	0.0168528508849361	-0.323318297494945	6.40797122552302e-07	-0.100390250885439	0.219855551408488	0.222928046609506	0.00494758672896468
WDR41	ENSG00000164253	-0.220218172060308	0.0768739147952155	-0.0343278517622379	0.818167404948856	-0.106942435611584	0.409383737205391	-0.0726145838493465	0.669825336587054
WDR4	ENSG00000160193	0.124118117418536	0.571874299264349	-0.104412119814489	0.558241207556682	0.0132066075861121	0.95428012028558	0.117618727400601	0.600610578292798
WDR38	ENSG00000136918	-0.0653522554638123	0.904838708845214	-0.0724263327278881	0.86167330180569	-0.0427193775227796	0.921932587771593	0.0297069552051084	NA
WDR37	ENSG00000047056	0.105645250101616	0.497216595175696	0.0891673641332978	0.492067640506151	0.140407588709673	0.251712913903281	0.0512402245763749	0.77932287813494
WDR36	ENSG00000134987	0.206172670066857	0.0245116555351609	-0.244417790080289	0.00173831319374655	-0.088260122691127	0.377528237819235	0.156157667389162	0.124532900639861
WDR35	ENSG00000118965	0.0752685852315242	0.848111239347551	0.221475440783394	0.365483336494717	0.340876697870583	0.139658092896853	0.119401257087189	0.732667327774624
WDR33	ENSG00000136709	0.0110245276600177	0.942312913834071	-0.0357640580587092	0.731724921120854	-0.0890997876448578	0.332294544268166	-0.0533357295861486	0.667699695237184
WDR31	ENSG00000148225	-0.336253754047398	NA	0.21854587824006	0.605935087493155	0.356130672022571	0.361937712847184	0.137584793782511	NA
WDR3	ENSG00000065183	0.265858119140475	0.00369146050510234	-0.436991812073167	1.74458187450751e-08	-0.186171144445804	0.038548177993261	0.250820667627363	0.0101831052357749
WDR27	ENSG00000184465	0.360424032976086	0.00660031133415186	0.592408088057809	7.0834924772217e-08	0.315769359980765	0.0103292090988211	-0.276638728077043	0.0511435338489957
WDR26	ENSG00000162923	0.202408492056941	0.0254412277053645	0.235541228397211	0.00216024812035736	0.345896641814411	2.15488544172836e-06	0.1103554134172	0.307313068377735
WDR25	ENSG00000176473	0.165281434330235	0.677772844212307	-0.103036717434149	0.762512499052652	-0.18648415092124	0.559790716198783	-0.0834474334870911	0.855826100470114
WDR24	ENSG00000127580	-0.232435213196163	0.249304003394918	-0.142132664183191	0.447769927146289	-0.238765353038735	0.171461984007525	-0.0966326888555446	0.709365414374908
WDR20	ENSG00000140153	0.0906171664827235	0.567037838180503	0.116507284938475	0.326750851590908	0.0330538769507501	0.831721095045127	-0.0834534079877251	0.607090486107908
WDR19	ENSG00000157796	-0.140461551226416	0.660235124097093	0.20664959583075	0.359519530628505	0.133506350356378	0.607290434849369	-0.0731432454743721	0.833051304854218
WDR18	ENSG00000065268	0.0671452825349771	0.728705365832093	-0.107123996096966	0.422023982995388	-0.0594897915978325	0.710479929704111	0.0476342044991331	0.813039382124726
WDR17	ENSG00000150627	-0.27625150256276	0.225682601781892	0.250367998857202	0.189845779800305	-0.072264312052624	0.783674165618647	-0.322632310909826	0.135214462329001
WDR13	ENSG00000101940	-0.108281897691454	0.623950474109383	0.550805662493618	9.88345111635132e-06	0.22854977527786	0.129874995652945	-0.322255887215758	0.0404804428046203
WDR12	ENSG00000138442	-0.0303923799332493	0.882056832148679	-0.30355777875531	0.00299840600080378	-0.20950729559365	0.0600567976895416	0.0940504831616604	0.56835703635516
WDR11-AS1	ENSG00000227165	0.983544268385467	NA	1.27409160139542	0.208697369769396	-0.0585428174230993	NA	-1.33263441881851	NA
WDR11	ENSG00000120008	0.0737884802075069	0.595621920746493	0.144534905410472	0.125017352553883	0.117841467013814	0.25448568143597	-0.0266934383966584	0.872934202420419
WDR1	ENSG00000071127	0.0906719045205481	0.405416544760226	-0.0541901012479126	0.580325922374542	0.0222970315344164	0.851980623509208	0.0764871327823289	0.50820103816709
WDPCP	ENSG00000143951	0.11132413829678	0.350253504316964	-0.00877508655305559	0.947035676022095	0.166603910457437	0.0732526468935869	0.175378997010492	0.0973615166967702
WDHD1	ENSG00000198554	0.0428684835059918	0.782219824996837	-0.165914654962519	0.0588708983875664	-0.102571617409547	0.316691186532629	0.0633430375529719	0.647538597255157
WDFY4	ENSG00000128815	-0.266591338305541	NA	-0.195708572762836	0.831640473274762	-0.91514456416515	0.230416484270612	-0.719435991402315	NA
WDFY3-AS2 ENSG00000180769	ENSG00000180769	0.0655514903137581	NA	0.354995988323075	0.472347375191443	0.374679494248772	0.458734712628908	0.0196835059256974	NA
WDFY3-AS1	ENSG00000251260	0.0383940384627319	0.936563647931402	0.0638501983275029	0.853366579145695	-0.148961914430188	0.649501593672004	-0.21281211275769	0.558498016779101
WDFY3 ENSG00000163625	ENSG00000163625	-0.0667078285607012	0.671414477562092	0.115868243070147	0.28071964325496	-0.0472154524969088	0.731295555573971	-0.163083695567055	0.178520860400997
WDFY2 ENSG00000139668	ENSG00000139668	-0.0588749794630591	0.834891936686061	0.69595632688836	1.73597253853539e-07	0.467292092980342	0.0010338574627896	-0.228664233908018	0.222250133777037
WDFY1	ENSG00000085449	-0.12446485621846	0.328131811131023	-0.255596917750192	0.00539674546070198	-0.154635106470765	0.137181016573048	0.100961811279427	0.467619682797089
WDCP	ENSG00000163026	-0.0552269595266408	0.841865184585197	-0.0412263231165819	0.849202517029191	0.0339917987701453	0.883075094627744	0.0752181218867272	0.770828932583707
WBP4	ENSG00000120688	-0.338740489505293	0.00623579809032883	0.032727425211893	0.841631680066352	-0.0636663951336516	0.693192731904204	-0.0963938203455446	0.589368601894974
WBP2NL	ENSG00000183066	-0.327966395740208	0.287545549863881	0.271951081098367	0.293846541518398	-0.0308716492711247	0.93266060707048	-0.302822730369492	0.329535285959952
WBP2	ENSG00000132471	0.0646599564508819	0.661716390437986	-0.0287459876513609	0.823854689042163	0.0383754597640615	0.774422520936349	0.0671214474154224	0.643337996140086
WBP1P1	ENSG00000231351	0.8386286748321	NA	1.65325420746912	NA	0.705722605658988	NA	-0.94753160181013	NA
WBP1LP2	ENSG00000250474	0.0861556002944771	NA	-0.057104130922778	NA	-0.395859091250042	NA	-0.338754960327264	NA
WBP1L	ENSG00000166272	-0.0692249667623828	0.647764345890329	0.132936338475998	0.191214883210414	0.0787908348109938	0.509693351959189	-0.0541455036650043	0.728589110544535
WBP11	ENSG00000084463	0.0388050163385894	0.799739981033892	-0.445553772113136	2.05504596908448e-09	-0.203767766873982	0.0163377951761326	0.241786005239154	0.0103403506819961
WBP1	ENSG00000239779	0.110476670479351	0.694684951828276	0.364008641962406	0.0308729665627354	0.463063548761737	0.0046266800036809	0.0990549067993312	0.716390372856347
WASL-DT	ENSG00000272686	-0.378209739648613	NA	0.235901784424238	0.553296111403635	0.137625037460966	0.766756833291237	-0.0982767469632715	NA
WASL	ENSG00000106299	0.0120809585951242	0.951542468146215	-0.0337974435722374	0.807876140195614	0.0173437824007248	0.910656367023794	0.0511412259729621	0.762733263115235
WASIR2	ENSG00000231439	-0.158302667128188	NA	0.221699532882685	0.787136890539046	-0.107830930010947	0.907015219924258	-0.329530462893632	NA
WASHC5-AS1	ENSG00000253167	-0.0539822426387103	0.848876371036875	-0.243665649924585	0.13733386057715	-0.245555320801359	0.147072979566275	-0.00188967087677397	0.996728361161516
WASHC5	ENSG00000164961	-0.0118219226300015	0.948932545745379	-0.18356054673606	0.0474262660600982	-0.159886102922121	0.109687681424466	0.0236744438139384	0.893801307690328
WASHC4	ENSG00000136051	0.140246405254381	0.270238826049131	-0.0396351849947151	0.768662818445251	-0.017466191882975	0.909005035800658	0.0221689931117401	0.908341303302438
WASHC3	ENSG00000120860	-0.0233788864153221	0.956842846777848	0.489284119916338	0.0159571143696038	0.356958127911612	0.112400335256404	-0.132325992004727	0.690037364360458
WASHC2C	ENSG00000172661	-0.0156714523570937	0.943132802511664	-0.281221404932361	0.0101206880905128	-0.179670805543459	0.142103646484983	0.101550599388902	0.553284615469913
WASHC2A	ENSG00000099290	-0.199777965970957	0.156052724338595	-0.256163474514834	0.0236649210156285	-0.291750280966624	0.00992646668045228	-0.0355868064517897	0.869866883635937
WASHC1	ENSG00000181404	-0.191808615789634	0.649241326301637	-0.263173582289783	0.406063808761191	-0.397144225143681	0.181793764772723	-0.133970642853898	NA
WASH9P	ENSG00000279457	-0.421782230137407	0.181853104177557	-0.219405852707074	0.468150591535025	-0.0689176345098751	0.856690380575027	0.150488218197199	0.717647718785438
WASH8P	ENSG00000226210	-0.0226469058938421	0.936052809864699	0.0768857181247883	0.673432944706753	0.00639301205922192	0.975824328917598	-0.0704927060655664	0.767235741663532
WASH7P	ENSG00000227232	0.221425990714533	0.685475579105578	0.155673889278666	0.73275225903662	0.291774176980476	0.485227390043282	0.136100287701811	NA
WASH6P	ENSG00000182484	-0.0241213919287382	0.966554973175357	-0.0849878220955013	0.828345561569138	0.184307208712265	0.612758083434825	0.269295030807766	0.506188843321961
WASH5P	ENSG00000282458	0.17876792379759	NA	0.100998445574069	0.894686397085822	0.259730664907961	0.713825883030614	0.158732219333892	NA
WASH4P	ENSG00000234769	0.0378228282920976	NA	-0.288911506312061	0.637784186060115	-0.27981727852836	0.660261476170913	0.00909422778370103	NA
WASH3P	ENSG00000185596	-0.157499855482703	0.738805275263241	0.321550924604076	0.286887589449905	-0.0232685961565901	0.957698378629912	-0.344819520760666	0.348767820474362
WASH2P	ENSG00000146556	0.127280152991437	0.823641033045242	0.30264504206045	0.403950601128725	0.122783934496752	0.789918214284273	-0.179861107563698	0.724998903639574
WASF4P	ENSG00000188459	3.33039878981158	NA	3.19233928138785	0.00381371452600204	2.14781454291571	0.0894768588266839	-1.04452473847214	NA
WASF3-AS1	ENSG00000237001	-0.251001591458575	NA	0.102582441714432	0.877461821669044	-0.011941680016607	0.985589964262828	-0.114524121731039	NA
WASF3	ENSG00000132970	-0.0641752095969522	0.70335438506942	0.21091550863128	0.0354219914900948	0.144500359534139	0.201087180452224	-0.0664151490971405	0.678493542667666
WASF2	ENSG00000158195	0.00823229003722908	0.959448249136981	0.174076036632982	0.0228505916742832	0.257620511499482	0.000444471961108026	0.0835444748664998	0.456298211240312
WASF1	ENSG00000112290	0.259973483962251	0.00753980212245583	0.0334601559059467	0.797033414837434	0.252177193650664	0.00431763763929362	0.218717037744718	0.0373624285689676
WAS	ENSG00000015285	0.345305112847993	NA	-0.254618088033245	0.831103557215385	0.746414325093527	0.450057249380897	1.00103241312677	NA
WARS2-IT1	ENSG00000224238	-0.125890772867672	NA	0.154306164553188	0.877314468578046	-0.0562469277914606	0.959161648123907	-0.210553092344648	NA
WARS2-AS1	ENSG00000231365	0.23625487102461	0.0898482117363516	0.388733679581544	0.000379007413109786	0.47899984672109	5.71437115381964e-06	0.0902661671395462	0.61573233386018
WARS2	ENSG00000116874	0.0319819830373121	0.882449761949223	-0.167292735180278	0.16981676076311	-0.0373872545784224	0.82305471770438	0.129905480601856	0.41669454435391
WARS1	ENSG00000140105	0.391432551395844	2.50680345337165e-07	-0.352794717206475	1.39431091534774e-06	-0.110047201213661	0.238173029108174	0.242747515992814	0.00675666463299376
WAPL	ENSG00000062650	0.161713791480142	0.0724948457913686	-0.16756166013142	0.0288338564257087	-0.100376243075307	0.26258712748427	0.0671854170561126	0.572655957132281
WAKMAR2	ENSG00000237499	0.357222559346477	NA	-0.232469871078038	0.621398810498393	-0.20097335979918	0.69148772722839	0.0314965112788581	NA
WAC-AS1	ENSG00000254635	-0.187219179774736	0.521915724716906	-0.115634420506641	0.653688972426753	0.0499691805429163	0.868733051972895	0.165603601049557	0.586694749670802
WAC	ENSG00000095787	0.0136226134523375	0.918388150694068	-0.0923789345538296	0.2070261352103	0.00527431873728881	0.960921212864422	0.0976532532911184	0.273463534753679
VXN	ENSG00000169085	-0.519358469047849	NA	0.357755634262365	0.429395338147565	-0.496096462278861	0.281204369725296	-0.853852096541225	NA
VWF ENSG00000110799	ENSG00000110799	0.0799222374967749	0.901859240548702	0.120108953382686	0.791611500004938	-0.00427302037347363	0.993199780607273	-0.124381973756159	0.831837612515879
VWDE	ENSG00000146530	0.108859573114424	0.610338715211892	0.325930585393058	0.0137948438838394	0.0817929312100757	0.664479602314166	-0.244137654182982	0.143766319849644
VWCE	ENSG00000167992	0.261323739912852	NA	0.32997546259171	0.694310781253612	0.46203898157804	0.566133572851804	0.132063518986331	NA
VWA8-AS1	ENSG00000278338	0.207400821767462	NA	-0.0404270953066931	0.957996599933655	0.272753767380045	0.68159955261381	0.313180862686738	NA
VWA8	ENSG00000102763	0.00196356319087223	0.995090145622083	-0.144973232384063	0.256814210027363	-0.277999439205425	0.016444040149865	-0.133026206821362	0.417397508842252
VWA7	ENSG00000204396	0.591610051082518	0.0888741135687052	0.580086258616629	0.05386310846963	0.709448004826325	0.0151076797528512	0.129361746209697	NA
VWA5A	ENSG00000110002	0.767742468455368	NA	0.365387241852722	0.803442690943298	1.35599350965779	NA	0.99060626780507	NA
VWA3B	ENSG00000168658	-0.277180127188227	NA	-0.0534377075744171	0.9503895552286	-0.92159965259188	0.155479663473525	-0.868161945017463	NA
VWA3A	ENSG00000175267	-0.083891673479829	NA	-0.64002041357671	0.421362154017944	-0.190538184059708	0.843132727034326	0.449482229517002	NA
VWA2	ENSG00000165816	-0.123616982475176	0.826790617315631	1.55501958028932	4.85662018843859e-10	1.05819906268991	6.93427842375927e-05	-0.496820517599406	NA
VWA1	ENSG00000179403	0.275114762793988	0.0358208906283623	0.556326412072349	5.14493256839699e-08	0.705795398986395	6.22538540064679e-13	0.149468986914046	0.326688047122574
VTI1B	ENSG00000100568	0.0678436863215842	0.595299247208931	-0.0479392849345806	0.656107816261925	0.0330051111414831	0.787678170879134	0.0809443960760637	0.507071272006885
VTI1A	ENSG00000151532	0.0822619030696518	0.561028477932618	-0.0795790337707117	0.485553095009656	-0.030847285623685	0.825087444598173	0.0487317481470266	0.761338444820855
VTCN1	ENSG00000134258	0.520015203915121	NA	1.16203376128643	0.156729804490903	0.945233812767771	0.296711161951361	-0.216799948518657	NA
VTA1	ENSG00000009844	0.13039646200862	0.390253487630126	-0.116577509990394	0.354503451833682	-0.01899907002956	0.912051366326116	0.0975784399608342	0.560323066202248
VSX2	ENSG00000119614	-0.0239675361477344	NA	0.741331001036771	0.427595541093145	0.709584859990137	0.469012603706108	-0.0317461410466344	NA
VSTM5	ENSG00000214376	-0.674824028031065	NA	-0.463020387092342	0.606578144593324	-0.525053969998753	0.558549106060421	-0.0620335829064104	NA
VSTM2B-DT	ENSG00000264515	-0.351433824542258	NA	0.1183789671519	0.921819033138195	-0.206835896119604	0.866873258778925	-0.325214863271504	NA
VSNL1	ENSG00000163032	0.134096310732221	NA	0.512027290892748	0.304907183829681	0.323727522280642	0.572876977970403	-0.188299768612106	NA
VSIR	ENSG00000107738	-0.354643978690481	0.00329448135764438	0.343040114497732	0.0012090841421283	0.224503862501966	0.0554597287357273	-0.118536251995766	0.459620488708626
VSIG8	ENSG00000243284	0.748932167114764	NA	0.989445823415731	0.0377135976534831	0.870806718484871	0.0848461112818484	-0.118639104930859	NA
VSIG2	ENSG00000019102	1.25309549254957	NA	2.61333011505096	NA	1.1783849343711	NA	-1.43494518067986	NA
VSIG10L2	ENSG00000283703	0.801320984760868	NA	0.911810657983489	0.365314580099689	1.25414239664651	NA	0.342331738663018	NA
VSIG10L	ENSG00000186806	-0.298087677838212	0.569880830210631	-0.0752815230434399	0.881153227870171	-0.17989142714906	0.710281501929053	-0.10460990410562	NA
VSIG10	ENSG00000176834	-0.0530547149647082	0.785249602976323	0.103411479019324	0.421572015689576	0.122439133604901	0.339620922350416	0.0190276545855766	0.931477624605398
VSIG1	ENSG00000101842	-0.0716544789145813	NA	0.612430250155442	0.123322405410445	0.547611814293894	0.198775381246278	-0.0648184358615472	NA
VRTN	ENSG00000133980	-0.634215683379417	NA	-0.924259305574235	0.0893022757103799	-1.34963318311785	0.00988464577054386	-0.425373877543611	NA
VRK3	ENSG00000105053	-0.0899943142972919	0.744925664371378	0.293073088247675	0.0687546179851845	0.117752056397908	0.568278102775693	-0.175321031849768	0.429242851181683
VRK2	ENSG00000028116	-0.106028191890987	0.45531240500547	-0.172699468888262	0.0941531750758246	-0.179272913259149	0.0925712496468067	-0.00657344437088736	0.976180395116505
VRK1	ENSG00000100749	0.140851005915925	0.164347272637903	-0.298005227806587	6.88752796716111e-05	-0.173108859691948	0.0402897938793738	0.124896368114639	0.24394461039073
VPS9D1-AS1	ENSG00000261373	0.139860156203556	0.652957208461521	-0.436090827496467	0.0279168211060317	-0.450210183133146	0.024303738175601	-0.0141193556366793	0.974051974452377
VPS9D1	ENSG00000075399	0.0895032501477821	0.760497948771134	-0.296528183326183	0.0926467958481664	-0.336969427354936	0.0566839361565971	-0.0404412440287529	0.904710856057958
VPS8	ENSG00000156931	-0.000274758577690186	0.999117360088897	0.210830716163536	0.101616849854152	0.0383811002092024	0.837103407742292	-0.172449615954333	0.293091047044888
VPS72	ENSG00000163159	-0.101471960844027	0.511741678497707	-0.00347894543750984	0.983927893226593	-0.243057259827184	0.0225328136853614	-0.239578314389674	0.0519924647028488
VPS54	ENSG00000143952	-0.0491538697817223	0.822556723465383	-0.0491539517775596	0.76579049435619	-0.206927090820602	0.110271222540906	-0.157773139043042	0.336431856472401
VPS53	ENSG00000141252	0.108371882918578	0.309698429758547	0.1402104159369	0.090621968671818	0.11423943579158	0.208300394800563	-0.0259709801453202	0.860794677837476
VPS52	ENSG00000223501	0.0506685863368576	0.724584169697084	-0.0939066566046965	0.330135232546026	-0.103633991535316	0.293767368233065	-0.00972733493062002	0.957237199304128
VPS51	ENSG00000149823	-0.00788794746161051	0.968572475353468	-0.0311656936127452	0.820496303000704	-0.0199707647468854	0.893678952069422	0.0111949288658598	0.956614671427228
VPS50	ENSG00000004766	-0.0364804238314903	0.856898523935377	-0.0169936841786265	0.917860100262194	-0.0482510051665408	0.760189372280455	-0.0312573209879143	0.877393735085936
VPS4B	ENSG00000119541	-0.0295110259010549	0.879326188935409	0.0434917600388593	0.752753653648273	0.137987970174315	0.228036121945382	0.0944962101354558	0.528236639564634
VPS4A	ENSG00000132612	-0.0648989586646918	0.576780512734764	-0.0256735407862819	0.809908173526826	-0.0482273420175279	0.641010254936646	-0.022553801231246	0.873996864070121
VPS45	ENSG00000136631	-0.099983284116587	0.584457493483553	-0.166644958216884	0.196190807613536	-0.277442160259672	0.0211309389417179	-0.110797202042788	0.538439033121822
VPS41	ENSG00000006715	-0.0479635319727129	0.772383234396602	-0.0635902176819118	0.591691507429864	-0.141355194581165	0.174112202626125	-0.0777649768992535	0.593211639847624
VPS39-DT	ENSG00000261002	-0.00201844529189528	0.993415515885628	-0.0589771771047176	0.603851349446599	0.0324194755144318	0.805667590939217	0.0913966526191494	0.480124338767889
VPS39	ENSG00000166887	0.0433942073220316	0.82940926425889	0.159254463208333	0.174391755415437	0.182424552681812	0.125285592302921	0.0231700894734791	0.914692720177829
VPS37C	ENSG00000167987	-0.216002911951545	0.146968658326914	0.0805385590084499	0.600488525971874	-0.0781819676800452	0.632227040297131	-0.158720526688495	0.331579038796972
VPS37B	ENSG00000139722	-0.0683248529565223	0.561941217250003	-0.0281752852500322	0.794251568461638	-0.0153614567533559	0.897779701629473	0.0128138284966764	0.936372013074248
VPS37A	ENSG00000155975	0.252028366923084	0.0216070649153524	-0.175739130979888	0.0959409877762939	0.0910509373399257	0.46463806158546	0.266790068319814	0.01895628420372
VPS36	ENSG00000136100	-0.0625750104700343	0.635511476935059	-0.148599419793306	0.0825582096780581	-0.135861548380193	0.133781252245797	0.0127378714131129	0.941179076957744
VPS35L	ENSG00000103544	-0.294357442817395	0.00304460052517841	-0.290318560874658	0.00120907552824264	-0.424098246519205	6.15996754960091e-07	-0.133779685644547	0.298084560031538
VPS35	ENSG00000069329	0.108472199960169	0.362380265018047	-0.054261210957693	0.62767996300713	0.0877698407457448	0.413093294005723	0.142031051703438	0.203635667568335
VPS33B-DT	ENSG00000214432	-0.111752085567749	NA	-0.102201332420853	0.926402419254122	0.359674430222099	0.716239677807362	0.461875762642952	NA
VPS33B	ENSG00000184056	-0.0953186744409811	0.66207130958517	0.0775561760428239	0.659335761263573	-0.102676221159662	0.556235709454741	-0.180232397202486	0.319285283772739
VPS33A	ENSG00000139719	-0.0997871496648843	0.547595833649491	-0.178197000698357	0.126806141593538	-0.182796691818997	0.126824119852858	-0.00459969112064073	0.984445216176253
VPS29	ENSG00000111237	-0.142014336815736	0.235449548912185	-0.125827515779258	0.217650866239586	-0.243500989664788	0.00844529292705755	-0.11767347388553	0.365245067902793
VPS28	ENSG00000160948	-0.404944621480405	0.0611071627687542	0.307395776670778	0.105996518493665	-0.175403103963475	0.445443519945665	-0.482798880634254	0.0197224623575924
VPS26C	ENSG00000157538	-0.273619035156612	0.0186998598529617	0.0514667814578047	0.716544288468109	-0.142025847349047	0.239097161814371	-0.193492628806852	0.136900408729312
VPS26B	ENSG00000151502	-0.0826192200333516	0.517807023715078	-0.00958109090482251	0.941196429303764	-0.0595478936690165	0.603224356011923	-0.049966802764194	0.727673435515602
VPS26AP1	ENSG00000240375	0.0245565124395875	NA	-0.476106929543077	0.536981636270272	-0.16640437800486	0.855495424547379	0.309702551538217	NA
VPS26A	ENSG00000122958	0.0228122322225868	0.889125723363259	-0.22393529831079	0.00547078331988125	-0.159683969534143	0.0717102102611222	0.0642513287766473	0.629911811829029
VPS25	ENSG00000131475	0.000168218858253121	0.999363277902862	-0.0990579336373349	0.441824619665931	-0.00233953231437402	0.988709246873383	0.0967184013229609	0.553945299500122
VPS18	ENSG00000104142	0.0965165434806146	0.589368546838383	-0.0120343578752163	0.946304417046795	0.0966913609500317	0.511965622305508	0.108725718825248	0.531922063282702
VPS16	ENSG00000215305	-0.196408156598409	0.237195083345275	0.0963783240399555	0.550168113395504	-0.207807309225387	0.145623696483034	-0.304185633265342	0.0428235848924421
VPS13D	ENSG00000048707	0.148724477180306	0.230043172915578	0.135152606988231	0.201445831872755	0.0785912796368366	0.529634119223032	-0.0565613273513947	0.725324391585887
VPS13C	ENSG00000129003	0.0888527930904794	0.458460563703367	0.283520728927802	0.000241171182098796	0.0925430502393024	0.356204342029349	-0.1909776786885	0.0476159774407125
VPS13B-DT	ENSG00000253948	-0.199691852308467	0.599225022760065	0.533022507356666	0.0239856660873329	0.212231620085599	0.483402952493515	-0.320790887271067	0.30728956132243
VPS13B	ENSG00000132549	0.00151251348202303	0.996152228188995	-0.0221672135796956	0.885150885769155	-0.193424601434981	0.0822437507962998	-0.171257387855285	0.20053237595691
VPS13A	ENSG00000197969	-0.155419392948077	0.234538268576421	0.0197536568210405	0.895680728110818	-0.0458632346226875	0.757831274508449	-0.065616891443728	0.691813069888443
VPS11	ENSG00000160695	-0.00978594498952708	0.965557656625162	0.112237136600176	0.375636073670035	0.0158374456679851	0.926055281286002	-0.0963996909321906	0.558498016779101
VOPP1	ENSG00000154978	-0.0976051411009387	0.300742071735093	0.183003033536873	0.00736807951021847	0.0861803424452435	0.300143751286981	-0.0968226910916291	0.305307903076205
VN1R82P	ENSG00000268995	0.209777708563865	NA	0.517017937392931	0.425919263642351	-0.466065957442098	0.525996422727009	-0.98308389483503	NA
VN1R1	ENSG00000178201	0.656050224837743	NA	0.966058727825949	0.179372192216624	0.702313829412021	0.388978789372847	-0.263744898413928	NA
VMP1	ENSG00000062716	-0.0375053501301775	0.848111239347551	0.52823349930797	1.02044590925088e-08	0.341590365678251	0.000607603321780791	-0.18664313362972	0.153471039795216
VMAC	ENSG00000187650	-0.473000314624803	NA	0.836661468872509	0.106660696548099	0.35748317931603	0.592351053365414	-0.479178289556479	NA
VMA21	ENSG00000160131	0.231263963142497	0.0187970339407996	-0.0916686552642626	0.382363343982534	-0.0074558831852866	0.959113944537778	0.084212772078976	0.533405930982943
VLDLR-AS1	ENSG00000236404	0.0443168155176116	0.9367268418073	0.690996562134998	0.00801387781951834	0.872672696480376	0.000443696185811724	0.181676134345378	NA
VLDLR	ENSG00000147852	-0.148160247436235	0.542548463703663	0.969184254379089	4.19648664106082e-13	1.20379869388847	3.584561009557e-21	0.23461443950938	0.201290205578789
VKORC1L1	ENSG00000196715	0.249739189136549	0.00919940161535885	-0.0877722869385398	0.404565658407058	0.102702874651216	0.333519212528555	0.190475161589756	0.0720480733205112
VKORC1	ENSG00000167397	-0.107341681239007	0.544219637905421	0.200489283404872	0.0962196380354161	0.245654241125632	0.0393337728816508	0.0451649577207601	0.826320528999662
VIRMA	ENSG00000164944	0.106211450889924	0.381097239801292	-0.136232268238135	0.145224837824977	-0.106702734634106	0.305306161701779	0.0295295336040287	0.857721527220951
VIPR2	ENSG00000106018	-0.0480458779927549	0.885308394217876	0.399760235315313	0.0156119604698022	0.303311393930694	0.0926639773114005	-0.0964488413846186	0.725467877432371
VIPR1-AS1	ENSG00000232354	-0.40563447149012	NA	-0.0754374034633563	0.913895994829711	0.0755516459309948	0.913851481877644	0.150989049394351	NA
VIPR1	ENSG00000114812	0.0507093021354516	NA	0.035869160818686	0.941693660588812	0.0724219479215842	0.882801602269651	0.0365527871028982	NA
VIPAS39	ENSG00000151445	-0.138238324884208	0.401091891890955	-0.00390152719458279	0.983927893226593	-0.0393796186560193	0.823118786394416	-0.0354780914614365	0.872553272904861
VIM	ENSG00000026025	-0.449904648387504	NA	2.16948775627578	0.00341674421633529	1.69549727836934	0.0354021726526331	-0.47399047790644	NA
VILL	ENSG00000136059	-0.69084546746826	NA	-1.23624041409246	0.0262434505943049	-1.14716327833094	0.0388037128364485	0.0890771357615268	NA
VIL1	ENSG00000127831	-0.157780055628013	0.400329793027524	-0.164669467919383	0.281277414120068	-0.187966127912049	0.220533860090561	-0.0232966599926666	0.934873291689588
VHL	ENSG00000134086	0.0491568686046863	0.738122483775541	0.012882134108331	0.920575647583228	-0.0106506620959578	0.936587575628595	-0.0235327962042888	0.882215092658281
VGLL4	ENSG00000144560	-0.16367490272443	0.286070686494941	0.384575133907514	0.000321526437255354	0.292368873691423	0.0108573202806537	-0.0922062602160906	0.608323740928083
VGLL3	ENSG00000206538	1.1648674371382	NA	1.35050523602677	0.0291628695313527	1.62479803059981	0.00702428970309054	0.274292794573034	NA
VGLL2	ENSG00000170162	-0.0397297149186112	NA	-1.36851231764361	0.0701754451798321	-1.55233614091039	0.037806196282165	-0.183823823266778	NA
VGLL1	ENSG00000102243	0.131982990867876	0.69339671604947	-0.518523442971402	0.00898480531622157	-0.536993796728334	0.00774976208478984	-0.0184703537569322	0.967064640551136
VGF	ENSG00000128564	-0.0926224145465996	NA	-0.998565928433973	0.11447761139369	-0.390565836276677	0.603201250656433	0.608000092157296	NA
VEZT	ENSG00000028203	0.0600958094713393	0.69831705500018	0.112024722763718	0.283340227259216	0.0824477645726991	0.483040262064623	-0.029576958191019	0.86402951877607
VEZF1	ENSG00000136451	-0.330279403119689	1.26303948942582e-05	-0.00502246677588288	0.968243209125114	-0.130455358673575	0.1220087749706	-0.125432891897692	0.208322020611103
VEPH1	ENSG00000197415	-0.175192944435917	0.449805326671572	-0.194394046717504	0.297521416585677	-0.365217845306733	0.0290440867504008	-0.170823798589229	0.483709219599892
VEGFD ENSG00000165197	ENSG00000165197	-0.273023706506885	NA	-0.632492729057065	0.458877482181549	-0.523461155739657	0.561645876351037	0.109031573317408	NA
VEGFC	ENSG00000150630	-0.259819606307009	0.324065836547797	0.0332614996307397	0.91051909961389	0.295354501712673	0.171856297431295	0.262093002081933	0.316005807183216
VEGFB	ENSG00000173511	0.213650089315903	0.257762037661373	0.315412298630759	0.0310472079053504	0.338300028436808	0.0207765452253687	0.0228877298060486	0.938270007957936
VEGFA	ENSG00000112715	0.214064909029576	0.129893972461256	0.00216129394157337	0.990053767833212	0.249284666446385	0.0369357441416811	0.247123372504812	0.0716332520636587
VDR	ENSG00000111424	0.0519661286904894	0.721749268544819	-0.104290722422511	0.280572790689719	-0.129456943013208	0.176771101562909	-0.0251662205906968	0.87547018765334
VDAC3P1	ENSG00000271198	-0.227565550147161	NA	-0.373602807218311	NA	0.514307809922827	NA	0.887910617141138	NA
VDAC3	ENSG00000078668	0.0179325012654589	0.891881097476166	-0.177643032995743	0.00625882219122274	-0.0798225342411485	0.31807810383483	0.0978204987545941	0.276011913910787
VDAC2P5	ENSG00000172974	0.204436121744826	0.100631963190161	-0.174048851597559	0.117608252367853	-0.0104672212845057	0.951378295091394	0.163581630313054	0.23493712485449
VDAC2	ENSG00000165637	0.0872849325637638	0.365403036572792	-0.207785911306555	0.00209887821814202	-0.0208806747372168	0.845971688694396	0.186905236569338	0.0203239466991421
VDAC1P8	ENSG00000229036	0.0413312513722925	0.784969702124984	-0.157583036424811	0.0673593369322202	-0.0408226207045223	0.735862005215253	0.116760415720289	0.303795390536036
VDAC1P6	ENSG00000231341	0.49307106386493	0.123429691663766	0.0274495650666592	0.94796428262902	0.629601856687377	0.0168607159733556	0.602152291620718	NA
VDAC1P2	ENSG00000213856	0.39972781642195	NA	-0.418219280299111	0.713620929051447	0.272898482189781	0.818576954288135	0.691117762488892	NA
VDAC1P1	ENSG00000073905	0.172461073668143	0.510447775390642	-0.207151962503668	0.324062542354302	0.33086230215747	0.0769712907163887	0.538014264661137	0.00644599319975738
VDAC1	ENSG00000213585	0.121337153312825	0.12955768188139	-0.166911726710746	0.0084854805096289	0.0527808107503687	0.534366697881368	0.219692537461115	0.00189841298666931
VCX	ENSG00000182583	-0.236554936053965	NA	0.663064382335888	NA	0.114616413955519	NA	-0.548447968380369	NA
VCPKMT	ENSG00000100483	0.02855800045221	0.916846453472678	-0.257550415966282	0.0782868805206841	-0.261602709248583	0.078880828349024	-0.00405229328230103	0.989291135337898
VCPIP1	ENSG00000175073	-0.148080483127009	0.14418387395503	0.00583681177200009	0.964599480022564	-0.11914594689431	0.20102595353249	-0.12498275866631	0.246565282921633
VCP ENSG00000165280	ENSG00000165280	0.0949107003451263	0.24394968588071	-0.171989547229521	0.00453644502110588	-0.0102737095402268	0.917660042305705	0.161715837689295	0.0252360040616695
VCL	ENSG00000035403	0.05809335999473	0.58879880026505	0.042450495406172	0.634373834458956	0.114917416362727	0.130402338911839	0.0724669209565549	0.473033396468518
VCAN-AS1	ENSG00000249835	-0.217005596420206	NA	-0.651937370079807	0.399517762060732	-0.0150341587670764	0.98728783254002	0.636903211312731	NA
VCAN	ENSG00000038427	0.0508170967809546	NA	-0.361378789817039	0.627909307707975	0.10215584172906	0.90597172284668	0.4635346315461	NA
VBP1	ENSG00000155959	0.065787916414946	0.681997214136134	-0.269295150278972	0.00419999997678492	-0.0818770865661812	0.512779590151291	0.187418063712791	0.120821049485308
VAX2	ENSG00000116035	-0.206164862419499	0.401091891890955	-0.1346548145887	0.540479159287793	-0.171227294424262	0.431333227925662	-0.0365724798355616	0.91829466662706
VAX1	ENSG00000148704	-0.406402991141655	NA	0.141585213301332	0.774790661554641	-0.125212478583972	0.814658343076967	-0.266797691885304	NA
VAV3	ENSG00000134215	-0.574136856122042	0.0722264739674112	0.877290598098042	0.000248542447074722	0.290167224849845	0.356122889919885	-0.587123373248197	0.0443351560484016
VAV2 ENSG00000160293	ENSG00000160293	0.0468252802629977	0.772137943512205	0.144894054092919	0.125059882208723	0.111747012298721	0.292132816670402	-0.033147041794198	0.839292889855526
VAV1	ENSG00000141968	-0.0122540288301456	0.972562493174917	0.207268067796367	0.293332767954661	0.296317256430204	0.111700618551764	0.0890491886338368	0.760036692690303
VAT1L	ENSG00000171724	0.608299236486097	NA	-0.802047533413941	0.443528581534425	-1.21188596432422	0.227695547271163	-0.409838430910279	NA
VAT1	ENSG00000108828	0.0526483526601571	0.76228376554359	0.376925362641176	2.69930245509463e-05	0.351839688986851	0.000107034702537629	-0.0250856736543254	0.890906118443222
VASP	ENSG00000125753	0.139926323696505	0.247640465401	-0.157008476027791	0.11054093963675	0.0669069800053179	0.591869827714171	0.223915456033109	0.0407337413332859
VASN	ENSG00000168140	0.264229992084934	0.214155100150006	-0.242196121307704	0.194411853068508	0.086600258479831	0.717647938398007	0.328796379787535	0.114632875155004
VASH2	ENSG00000143494	-0.162872675171467	NA	0.264859516543386	0.711361739729784	-0.298918771431837	0.693640614734334	-0.563778287975223	NA
VASH1-AS1	ENSG00000258301	-0.018450761601753	0.954129673110747	0.102160420410029	0.614889638981998	-0.19417663773081	0.297618480072776	-0.296337058140839	0.127338201940438
VASH1	ENSG00000071246	-0.0145559246494631	0.96162424262216	0.260925506178949	0.0802177494899619	-0.0732631558786014	0.724597242374647	-0.33418866205755	0.0461758258973066
VARS2	ENSG00000137411	-0.24446131722392	0.0526174696094396	-0.197124436574515	0.0801978065120046	-0.245146365714113	0.0276760450767356	-0.0480219291395976	0.805205870210094
VARS1 ENSG00000204394	ENSG00000204394	-0.0418262421975497	0.766444374922759	-0.413783384873458	3.87561604284555e-09	-0.406450137153226	6.43611253076097e-09	0.00733324772023172	0.966457423398645
VAPB	ENSG00000124164	-0.0450661399883454	0.739275932638555	0.0274500146831352	0.801970460528022	0.0850245435705488	0.364396429985297	0.0575745288874137	0.642123253232211
VAPA	ENSG00000101558	-0.0967482853899059	0.409962764024765	-0.171456319964049	0.0405073736723798	-0.127324632325637	0.175193662141717	0.0441316876384117	0.758943191041009
VANGL2	ENSG00000162738	-0.171859655981703	0.488170520566159	0.9359770694354	6.89796452589575e-11	0.776181424539004	1.07669313968311e-07	-0.159795644896395	0.490430305878515
VANGL1	ENSG00000173218	-0.0264085870004303	0.895205840058845	-0.114489220093576	0.324369093201238	-0.0818147441212801	0.535130044657509	0.0326744759722963	0.864012304305861
VAMP9P	ENSG00000284516	-0.201546468713944	NA	-0.760407199361106	0.454250023408626	-0.325073680008215	NA	0.435333519352891	NA
VAMP8	ENSG00000118640	-0.180560495925976	0.230183216170018	0.0942106609669078	0.510847900958951	0.0911045023642512	0.548259620245178	-0.00310615860265657	0.98974917426043
VAMP7	ENSG00000124333	-0.0139975034056095	0.947457968000207	-0.398392659724417	4.57707286322762e-05	-0.222485188406973	0.0434451759745181	0.175907471317444	0.200110465870369
VAMP5	ENSG00000168899	0.0718401239978233	NA	0.764027489743503	0.0926330977454809	0.219425374753074	0.730757728892209	-0.544602114990429	NA
VAMP4	ENSG00000117533	-0.0860701546638121	0.747662314690738	-0.0463929103014764	0.832725286200751	-0.0346245015193266	0.883974266418044	0.0117684087821498	0.97196701009807
VAMP3	ENSG00000049245	-0.0114388344545236	0.948812719940997	-0.153463910537397	0.100901505144621	-0.0332893495191396	0.802657407317917	0.120174561018257	0.324144431463126
VAMP2	ENSG00000220205	-0.266043442618805	0.130071390451283	-0.0921721448264968	0.619646970976063	-0.205884226980193	0.207268737417249	-0.113712082153696	0.617964364187301
VAMP1	ENSG00000139190	0.1959349625303	0.43649741583551	0.387280803532574	0.0280388121613235	0.258011177563481	0.197826839193712	-0.129269625969093	0.642134781328851
VAC14-AS1	ENSG00000214353	0.100715147350448	0.743455977843779	-0.137646094861012	0.541140107220931	-0.087744204863434	0.731295555573971	0.0499018899975779	0.882750901721939
VAC14	ENSG00000103043	0.0571255521577976	0.628088403967707	-0.0679570651008571	0.444891039156197	-0.0233073071421117	0.834448489410172	0.0446497579587454	0.71689422388737
UXT-AS1	ENSG00000267064	-0.219566643301503	0.492654917573631	-0.45488693682083	0.0471761304696156	-0.171663905115613	0.543866642063001	0.283223031705218	0.367445964687896
UXT	ENSG00000126756	-0.181526979051923	0.257618402659334	-0.316639996542377	0.00984855277302633	-0.163551135341054	0.251725498760055	0.153088861201323	0.386051689884997
UXS1	ENSG00000115652	-0.0354642081935463	0.82940926425889	-0.0613197291576064	0.594343954898713	-0.0300142387161193	0.822779419855807	0.0313054904414871	0.849455788087405
UVSSA	ENSG00000163945	0.0522581564201508	0.880418052914937	0.183831814664732	0.37453999978969	-0.116387345761438	0.635651920108222	-0.300219160426171	0.188536694140255
UVRAG	ENSG00000198382	0.0051452331911793	0.983399551112018	0.0652021057300435	0.662659897712517	-0.0701433233747475	0.652303268716434	-0.135345429104791	0.394852316700042
UTY	ENSG00000183878	0.144887348596483	0.891011697859777	-0.192706824896558	0.797033414837434	-0.789741835736107	0.198219412077873	-0.597035010839549	0.443949570925757
UTS2B	ENSG00000188958	0.23971650104832	0.638779556898134	0.0438484951656636	0.928791119206755	-0.0103596810176523	0.983313552341848	-0.0542081761833159	NA
UTS2	ENSG00000049247	-0.0611713295109099	0.878771084667021	-0.617071120657863	0.00306702875934263	-0.488423872033596	0.0230073979092203	0.128647248624267	0.727298779892541
UTRN	ENSG00000152818	-0.176009435956594	0.197412360972927	0.0284014465731276	0.854894254908228	-0.150974854006009	0.219618235669065	-0.179376300579137	0.193198779672173
UTP6	ENSG00000108651	0.144511332198986	0.128737359114063	-0.167247660169608	0.0349057765736206	-0.0231987839797099	0.845971688694396	0.144048876189898	0.143218018276722
UTP4 ENSG00000141076	ENSG00000141076	0.236308994011215	0.00186900814004124	-0.240000306766181	0.000492524112572265	-0.10818058088336	0.191624415657372	0.13181972588282	0.154281035849924
UTP3	ENSG00000132467	0.00542229251605469	0.983293127885413	-0.305261214306352	0.00941174103912817	-0.186105470869873	0.157984351833943	0.119155743436479	0.506571025462713
UTP25	ENSG00000117597	-0.14758980011106	0.30781640255352	-0.153622092855851	0.193879689619862	-0.0961568541165407	0.482986045890189	0.0574652387393106	0.758153513746587
UTP23	ENSG00000147679	-0.0752735372637598	0.571169015140122	-0.29546963806854	0.000212147035907772	-0.17516526533137	0.0532224661726919	0.12030437273717	0.300239882994622
UTP20	ENSG00000120800	0.187540501515771	0.0586370349374163	-0.650624750198444	1.31500252984196e-18	-0.398734424761505	2.14000353411238e-07	0.251890325436939	0.00929218590864796
UTP18	ENSG00000011260	0.0813545845635385	0.486931803191234	-0.373845791062164	3.06443705442657e-07	-0.198612991076787	0.0135441572838133	0.175232799985377	0.070155325332096
UTP15	ENSG00000164338	0.157453279238195	0.289783808536163	-0.40983227361093	0.000122434180771135	-0.295495367646116	0.00875299445374309	0.114336905964814	0.505787486732724
UTP14C	ENSG00000253797	0.0423011544498899	0.844273987965561	0.0132672542494571	0.939905374595889	0.0753865075247415	0.631228617686653	0.0621192532752844	0.751567387069346
UTP14A	ENSG00000156697	0.0992580342400706	0.378805769689184	-0.448364802377721	8.23158497320875e-10	-0.223840195253659	0.00555220165602705	0.224524607124062	0.0170591319724349
UTP11	ENSG00000183520	0.0785771009802801	0.56048828063892	-0.469595112217542	6.85136305411148e-09	-0.191073057037061	0.0373776446102102	0.278522055180481	0.00557244298597814
UST-AS1	ENSG00000227660	-0.0920251441047815	NA	-0.905385859277869	0.258316791015347	-0.38480822051732	0.683411999326471	0.520577638760549	NA
UST	ENSG00000111962	-0.117728116089252	0.742931799394979	-0.531480082503078	0.0102396211352791	-0.538389740417134	0.00967397796350611	-0.00690965791405578	0.988040448981538
USPL1	ENSG00000132952	-0.172610152267863	0.20543771506102	0.200277914762402	0.0651165113960587	0.0212479876056741	0.898160503496793	-0.179029927156728	0.186048372877276
USP9X	ENSG00000124486	0.157158270643066	0.128580807879252	0.200467617225266	0.0153597737658316	0.230027061162055	0.00570822304304242	0.0295594439367887	0.848731776295996
USP8P1	ENSG00000214892	-0.204045121593663	NA	0.0172919355231397	0.987042140117531	-0.15494941079883	0.882280406176916	-0.172241346321969	NA
USP8	ENSG00000138592	0.118494818558358	0.356558828279368	-0.291492260474027	0.00106713126970974	-0.149213225509631	0.15425853792175	0.142279034964396	0.25500003152566
USP7-AS1	ENSG00000260979	0.0805503271804742	0.879925796958314	-0.0897322166800184	0.823429290929173	0.097865915347335	0.812902075471117	0.187598132027353	NA
USP7	ENSG00000187555	0.054257535515053	0.659764664709129	-0.235619009979824	0.000913760494731495	-0.0982427874029064	0.265305874862141	0.137376222576918	0.146789087355318
USP6NL-AS1	ENSG00000271360	-0.265979017019883	NA	-0.0884202877618976	0.932020228083153	0.226708532767134	0.820541103731008	0.315128820529032	NA
USP6NL	ENSG00000148429	-0.0716770267157674	0.759153835475165	-0.147691985060657	0.335165021332674	-0.130712819835749	0.425729426955922	0.0169791652249083	0.952224534010498
USP6	ENSG00000129204	-0.0513511768830627	NA	0.72952463262038	0.312550279848946	0.096957042271955	0.923806340364286	-0.632567590348425	NA
USP54	ENSG00000166348	-0.188694725431989	0.189947701139321	-0.215876848415884	0.0674247424324089	-0.220259836286815	0.0683597940635111	-0.00438298787093165	0.985225889955536
USP53	ENSG00000145390	-0.151512293222444	0.456998985789975	0.224487864390629	0.130197867763921	0.0734388581387593	0.715123565752577	-0.151049006251869	0.457225263771095
USP51	ENSG00000247746	-0.107376520280047	0.815834812934417	0.466022340942878	0.0632652654124234	0.376827130003781	0.165374871775504	-0.0891952109390975	0.834899009195826
USP50	ENSG00000170236	0.395414924372725	0.38035711571979	-0.161738014674048	0.724500477524147	-0.24921862728416	0.570907237729239	-0.0874806126101121	NA
USP5	ENSG00000111667	-0.0172965542436052	0.913431847200719	0.0895010206509854	0.322559239356535	0.081803262424429	0.402695800982076	-0.00769775822655635	0.964168583287292
USP49	ENSG00000164663	-0.013357544579032	0.969403782997667	0.0975374281988597	0.657019972387954	-0.162633703563358	0.433396923967365	-0.260171131762218	0.231642466066768
USP48	ENSG00000090686	-0.134429725141425	0.253425606715821	0.105145117532739	0.304784036041376	0.00372101492252288	0.978884780144097	-0.101424102610217	0.431293966879959
USP47	ENSG00000170242	0.0279025037664034	0.86075750102297	-0.0562063193437553	0.60577216948681	-0.0791582106417403	0.457222995576068	-0.0229518912979849	0.887297541398161
USP46-DT	ENSG00000248866	-0.386814873078177	NA	-1.03644694848721	0.088027189154757	-0.684125220639812	0.28879064683285	0.352321727847402	NA
USP46	ENSG00000109189	0.0794708076639785	0.674007363660419	-0.298633700555356	0.00904336883144	-0.163812750870568	0.214511137661778	0.134820949684789	0.419732019033156
USP45	ENSG00000123552	0.0387703361356861	0.87947227057375	0.00850004244848343	0.96873828694099	-0.105490267190916	0.540065484231223	-0.113990309639399	0.580250139955345
USP43	ENSG00000154914	0.0313615930433843	0.912098028679067	0.285820843145649	0.0469718659935947	0.300220136438614	0.0411100402488749	0.0143992932929649	0.961647894986148
USP42	ENSG00000106346	0.105016817570947	0.48807237724494	-0.180675911574639	0.0981403523915949	-0.13159133053503	0.280392654049651	0.0490845810396085	0.789268364760902
USP40	ENSG00000085982	-0.146081432730758	0.20647375101413	0.160198505043988	0.0872914113016057	0.0876924283232572	0.434121882939825	-0.0725060767207305	0.608323740928083
USP4	ENSG00000114316	0.064742823466363	0.798412787150605	-0.162354963954894	0.308160193757217	-0.0703923285305929	0.7253944994122	0.0919626354243011	0.688407673860748
USP39	ENSG00000168883	-0.00773110121145086	0.961829872598731	-0.280905292169554	0.000111117117977036	-0.158024421778636	0.0532824128757857	0.122880870390918	0.231326771811641
USP38	ENSG00000170185	-0.0845380706285518	0.683612782701715	-0.100767782802402	0.517250109728607	-0.136271371982341	0.372555886377741	-0.0355035891799388	0.881438513217679
USP37	ENSG00000135913	-0.0763898697460125	0.625601531501419	-0.179918872540652	0.0765775275907722	-0.188394028204055	0.0717781187496063	-0.00847515566340346	0.967856165003179
USP36	ENSG00000055483	0.194450638039874	0.0626918015480413	-0.231149483325538	0.0081189173785617	-0.080886244762508	0.476376452598783	0.15026323856303	0.19374217884747
USP35	ENSG00000118369	0.136681720060627	0.725287528382373	0.353018340102684	0.141328243078746	0.275882641152958	0.29729663733354	-0.077135698949726	0.84966645197115
USP34-DT	ENSG00000270820	-0.138018797984342	0.187027723160379	-0.223346632433442	0.00502789489428472	-0.250605682884431	0.001742513821848	-0.0272590504509885	0.860663697872262
USP34	ENSG00000115464	-0.0266273593389966	0.865111032599601	-0.104747889224842	0.254876402792821	-0.110372546811439	0.252519087435031	-0.00562465758659661	0.975633283323261
USP33	ENSG00000077254	0.00128619347818196	0.995857272681602	0.0580803993330251	0.582645216574513	0.0390204090110852	0.747131690974849	-0.0190599903219399	0.907655054432666
USP32P3	ENSG00000189423	0.490417808054104	NA	0.214825290845799	0.702711731646012	0.363715870453131	0.480310778177281	0.148890579607332	NA
USP32P2	ENSG00000233327	0.178972342282289	0.445713693896776	0.147196608921787	0.456163832287393	0.123843807402284	0.565385703138827	-0.0233528015195034	0.945232819210271
USP32	ENSG00000170832	-0.150795865620594	0.341215185095597	-0.0235503499749652	0.890941108872138	0.0176233603083206	0.923218059163786	0.0411737102832858	0.846959526479769
USP31	ENSG00000103404	-0.190773758020412	0.0364264114368165	0.401610639064664	9.64372377638551e-09	0.16287305916437	0.0480347390762752	-0.238737579900293	0.00526062386422138
USP30-AS1	ENSG00000256262	0.414758421920041	NA	-0.0360541384028336	NA	-0.0628915125337586	NA	-0.0268373741309251	NA
USP30	ENSG00000135093	-0.0374283086310951	0.903422854565072	-0.10819917737402	0.596340682098336	-0.327581575198622	0.0475629819704238	-0.219382397824603	0.311737642029046
USP3-AS1	ENSG00000259248	-0.0661532585618809	0.66207130958517	-0.0921241892964386	0.403950601128725	-0.0937303166525624	0.412009037326028	-0.00160612735612379	0.993963688298964
USP3	ENSG00000140455	-0.0523733931135811	0.727847767155689	-0.0989512932521594	0.327809094126694	-0.0912294040380152	0.393508042666996	0.00772188921414419	0.967392333380275
USP28	ENSG00000048028	0.147793511402455	0.359061662971921	-0.138655462156813	0.308963989014389	0.0150761850044789	0.936199135496739	0.153731647161292	0.349729645583808
USP27X-DT	ENSG00000234390	-0.652408567005506	NA	-0.476388469858117	0.513131620015166	-0.305527667378197	0.710193516401471	0.17086080247992	NA
USP27X ENSG00000273820	ENSG00000273820	-0.193667749102552	0.657933364517764	-0.259261816567571	0.427633047598832	-0.220352761901329	0.52482134813538	0.0389090546662418	NA
USP26	ENSG00000134588	2.29291325376579	NA	0.600019796805637	NA	0.374206934172381	NA	-0.225812862633256	NA
USP25	ENSG00000155313	-0.237183592653903	0.205987663745183	0.190139106593953	0.23997099995285	-0.0571295761243238	0.7949894420115	-0.247268682718277	0.182869908689656
USP24	ENSG00000162402	0.104952120551019	0.348054137220253	-0.079333753489559	0.410741270838634	-0.018354647174896	0.886243502977408	0.060979106314663	0.642850993123425
USP22	ENSG00000124422	0.029053275904178	0.788985577394725	-0.0518331893716605	0.47484191537928	0.00780283069958144	0.935241721233971	0.0596360200712419	0.50508206898376
USP21	ENSG00000143258	-0.0255738848662993	0.919322995013391	0.0659611370065666	0.699897426020084	-0.0554605328995502	0.766675236330551	-0.121421669906117	0.521757932277186
USP20	ENSG00000136878	0.169233232331879	0.335729793781456	0.0313961947423742	0.871216290629175	0.192265571667266	0.188823241500989	0.160869376924892	0.375228776281849
USP2-AS1	ENSG00000245248	-0.0114734925250785	0.982777390603573	-0.203755521094507	0.505768196922409	-0.253077881792632	0.40043577321407	-0.0493223606981251	0.923086022186324
USP2	ENSG00000036672	-0.4447856174142	NA	0.717647679702445	0.0456981305691433	0.741780314772508	0.0413310304514028	0.0241326350700629	NA
USP19	ENSG00000172046	0.0981300832100289	0.408881110856519	-0.125433226819462	0.178741931443498	-0.0622578774118241	0.579115322928122	0.0631753494076376	0.645576952711463
USP18	ENSG00000184979	0.136323611839094	0.688913580900155	-0.182229827066387	0.475493566392539	-0.292187342796509	0.222155811863461	-0.109957515730122	0.763902184405412
USP16	ENSG00000156256	-0.090635316954179	0.533334294278547	-0.352024169176557	0.000102652701354188	-0.234171755811522	0.0162890677051223	0.117852413365035	0.395518938393962
USP15	ENSG00000135655	0.00928539957689601	0.962843039705037	-0.191233013705514	0.0519414840659109	-0.154127123635519	0.152077974836189	0.0371058900699952	0.832914513090967
USP14	ENSG00000101557	0.136295953887925	0.181326601426356	-0.277457363119075	0.00024354057179594	-0.0995503802097198	0.299012676706804	0.177906982909355	0.0654224765729387
USP13	ENSG00000058056	0.273779262754317	0.00163859811905461	-0.363580219273955	1.91929753543237e-06	-0.130887331883642	0.163077608868577	0.232692887390313	0.0148400596003404
USP12	ENSG00000152484	0.0158252572318567	0.937119611296916	-0.0712154887555317	0.571399597910872	0.064558703180032	0.635082410846372	0.135774191935564	0.314102408360673
USP11	ENSG00000102226	0.205550123232764	0.112776020679608	0.08858285396855	0.49902536398363	0.271081944379542	0.0108988081442947	0.182499090410992	0.1774418780525
USP10	ENSG00000103194	0.110252227937322	0.152803960264204	-0.194158303121655	0.0010167792444353	-0.112014712338853	0.0967138214587221	0.0821435907828017	0.341036190383394
USP1	ENSG00000162607	-0.272810542084691	0.000436223236650681	-0.328555090936507	1.82118497248482e-06	-0.435556890671107	5.74342380487968e-11	-0.1070017997346	0.299487669737143
USO1	ENSG00000138768	0.107679764646443	0.452188723865538	0.174020435226538	0.0925094058601221	0.338330185207559	0.000301885118177575	0.16430974998102	0.194534585580042
USHBP1	ENSG00000130307	0.193886665867956	0.052179669410354	-0.0941256232478548	0.35357537502259	0.0681165313040469	0.545074347280155	0.162242154551902	0.133001297527705
USH2A	ENSG00000042781	0.0244311118937247	NA	0.0279107886283448	0.973711390776331	-0.298441558228403	0.67420124464788	-0.326352346856747	NA
USH1G	ENSG00000182040	0.466059272724747	NA	2.21942421386478	0.00983873924839873	1.300647003875	0.206201513155928	-0.918777209989785	NA
USF3	ENSG00000176542	-0.0990284260300039	0.444993943918582	0.120264451712478	0.228114026893492	0.0385674707964669	0.772789870280222	-0.0816969809160113	0.550786351610328
USF2	ENSG00000105698	-0.22268250032414	0.0413677880745339	0.0643251695585786	0.595633148155118	-0.0403478799914579	0.773613753091189	-0.104673049550037	0.442539441044271
USF1	ENSG00000158773	-0.0918680427347347	0.669590888964101	-0.119452097220109	0.448952990010377	-0.136168501439702	0.398596858836732	-0.0167164042195929	0.952224534010498
USE1	ENSG00000053501	0.0250103307908687	0.956953958240754	-0.485613063914852	0.0413275510175487	-0.201932454447652	0.483940631594507	0.2836806094672	0.394852316700042
USB1	ENSG00000103005	0.207870835273539	0.0110299299584086	-0.199958941951288	0.00675603800266217	-0.0330086038119609	0.767585259586496	0.166950338139327	0.0638426451645099
UROS	ENSG00000188690	0.180332603904175	0.216084931164761	0.0978283952067814	0.485939524536467	0.138782851443741	0.304653493549239	0.0409544562369594	0.845248335293
UROD	ENSG00000126088	-0.0457993474969752	0.844273987965561	-0.248720669153952	0.0506043659534213	-0.206408042068332	0.13398215648481	0.0423126270856196	0.857356679830872
URM1	ENSG00000167118	-0.00994781973518539	0.967413455891492	-0.170530924319356	0.183040472452776	-0.156427700565858	0.248616458354318	0.0141032237534985	0.9553229891782
URI1	ENSG00000105176	0.0832427989906433	0.571306159108155	-0.0147068251072944	0.920773195719158	0.16131377707782	0.120688859593288	0.176020602185115	0.138982378568347
URGCP-MRPS24	ENSG00000270617	0.00384154639820599	0.983819995314475	-0.15886939679144	0.0820346389331659	-0.109422057953577	0.292895075482375	0.0494473388378624	0.742938384740124
URGCP	ENSG00000106608	-0.0267643802496355	0.91189882452078	-0.0148471590471723	0.935437644099776	-0.062892102165666	0.7176086096463	-0.0480449431184937	0.826320528999662
URB2	ENSG00000135763	0.10161239881731	0.473411909298556	-0.505262137974265	1.29740578914777e-08	-0.326928736319803	0.000443696185811724	0.178333401654462	0.158675502053601
URB1-AS1	ENSG00000256073	-0.724611066083225	NA	-0.52741163121991	0.296884868554212	-0.204825212244273	0.74085092952308	0.322586418975638	NA
URB1	ENSG00000142207	0.358060054876632	0.00199438355388356	0.00431524830515256	0.981835962857141	0.11434760205499	0.404129791353397	0.110032353749838	0.50603824615459
URAHP	ENSG00000222019	-0.0165886253024944	0.967163934101531	0.105349627820189	0.679471416543901	0.00775188225940716	0.97923580762686	-0.0975977455607819	0.766543511006964
UQCRQ	ENSG00000164405	-0.0969152870502614	0.534932983162654	-0.177145633013822	0.100486455484781	-0.118303233037031	0.339620922350416	0.0588423999767909	0.737634718669333
UQCRHL	ENSG00000233954	-0.0948663438277548	0.707792070325241	-0.20937000489327	0.212788228603646	-0.0611693674038875	0.784317815331744	0.148200637489382	0.514534485683431
UQCRH	ENSG00000173660	-0.0365462000671635	0.827431419037673	-0.14596132998058	0.12739711476276	0.0416808505305784	0.754196735368726	0.187642180511158	0.0866527666947374
UQCRFS1P1 ENSG00000226085	ENSG00000226085	-0.0411748071436286	NA	-0.473829608642266	0.344038399443934	0.166641969992484	0.781646328539811	0.64047157863475	NA
UQCRFS1	ENSG00000169021	0.0314728649814121	0.859581350213717	-0.255870693111958	0.00555047097211079	-0.112175384361861	0.321110367391148	0.143695308750097	0.255442602825668
UQCRC2	ENSG00000140740	0.0846929596694508	0.393730070451131	-0.32228393910322	4.81680923502882e-07	-0.288707777117535	9.91888386936195e-06	0.0335761619856851	0.788540805008588
UQCRC1	ENSG00000010256	-0.00522666815932862	0.977836384980029	-0.30671668850319	0.000374947809862229	-0.3086327635773	0.000418803480577693	-0.00191607507411047	0.992274751085011
UQCRBP1	ENSG00000237748	-0.1161548698153	NA	-0.181192306299039	0.865863879853966	0.115350083070676	0.917861094032084	0.296542389369715	NA
UQCRB	ENSG00000156467	-0.171976184575846	0.248364852616573	-0.150782078206385	0.233062004124394	0.0436415333935525	0.80001511241347	0.194423611599937	0.185495723256517
UQCR11	ENSG00000127540	0.0541202120498271	0.78686967145285	0.0659485956367615	0.653137487397578	0.189439572729399	0.116020671725831	0.123490977092638	0.435695599284217
UQCR10 ENSG00000184076	ENSG00000184076	-0.0848160281531799	0.710568221543884	-0.0836569963972841	0.634692688713207	0.0019996051828918	0.992269775719111	0.0856566015801759	0.699935060256107
UQCC3	ENSG00000204922	-0.377179314945017	0.106142654447044	-0.148248569468297	0.540424151392656	-0.226075327055756	0.321689937521636	-0.0778267575874581	0.823935992328513
UQCC2	ENSG00000137288	-0.042061687002637	0.79815486837135	0.0176753939719162	0.895680728110818	0.00813766045355684	0.955845453385997	-0.00953773351835934	0.960423566777677
UQCC1	ENSG00000101019	0.184410973532965	0.0744149677044906	0.120436278752314	0.215031424131359	0.0815331555588137	0.461546314785747	-0.0389031231935005	0.801728839214912
UPP2	ENSG00000007001	0.0349979004850953	NA	-0.396481026820111	0.652535866623203	-0.304239266720202	0.74836252222386	0.0922417600999093	NA
UPP1	ENSG00000183696	-0.0607646014629206	0.883335363602028	-0.0761001616483061	0.79596096551012	-0.130720038439248	0.656218949789349	-0.054619876790942	0.892955105504369
UPK3BL2	ENSG00000284981	0.00475959944994382	0.99714994412788	-0.245293718642325	0.751126036093002	-1.10529811333169	0.0696456572178776	-0.860004394689368	NA
UPK3BL1	ENSG00000267368	0.0991049138256123	0.79750347117116	-0.144446334939204	0.600093832701605	0.0375630182517882	0.910503853917291	0.182009353190992	0.585448211016719
UPK3B	ENSG00000243566	0.132616207149854	0.804236716070583	0.0172563565356196	0.972067019899527	0.359293718568456	0.294649501397066	0.342037362032837	NA
UPK2	ENSG00000110375	0.46010029915747	0.0186502682103316	0.183790572497151	0.380164623779518	0.262258064110509	0.192150374829338	0.078467491613358	0.801204845096891
UPF3B	ENSG00000125351	-0.0367131427378243	0.804236716070583	-0.427413298071062	4.47519364935714e-09	-0.30201704018016	6.88266721862676e-05	0.125396257890902	0.249459154946691
UPF3AP1 ENSG00000226478	ENSG00000226478	-1.16453730670588	NA	-1.19940976629629	NA	-0.972829849096199	NA	0.226579917200089	NA
UPF3A	ENSG00000169062	-0.0740200661664362	0.643107717851343	-0.0500118001976772	0.707403864841762	-0.200576336104019	0.0544649517559417	-0.150564535906342	0.249514378504408
UPF2	ENSG00000151461	-0.102401659527545	0.487028475465411	-0.0541324120481808	0.685061751903605	-0.0261419623975446	0.866873258778925	0.0279904496506362	0.882215092658281
UPF1	ENSG00000005007	0.109000650700958	0.337737004876918	0.0321585860294023	0.783066569708106	0.129530305180105	0.166957038215273	0.0973717191507026	0.412809143064255
UNKL	ENSG00000059145	0.158233700147233	0.680333039432584	-0.395963910985086	0.101811582306441	-0.266852212076505	0.34007685339289	0.129111698908581	0.745519686968589
UNK	ENSG00000132478	-0.29573874873356	0.00993674626248969	0.267921134296483	0.00821157378230251	0.0362572517575517	0.817541945438712	-0.231663882538931	0.0576468630341604
UNG	ENSG00000076248	-0.204138380918465	0.0288799764839538	-0.122650272442214	0.166516079272041	-0.233213459996051	0.00400050627876657	-0.110563187553837	0.33033442190033
UNC93B1	ENSG00000110057	-0.0629550780145809	0.639505022643975	0.0992171002625016	0.291988632591373	0.044535041420253	0.707800989413101	-0.0546820588422485	0.687148448505239
UNC79	ENSG00000133958	-0.166957086686665	0.630909666990974	0.0184379083503018	0.95677765158407	-0.264416515409615	0.30556200766298	-0.282854423759917	0.348463162165408
UNC5D	ENSG00000156687	0.118437740446864	0.582187975605807	-0.257461593366763	0.0785507250645996	-0.0257162805083686	0.906709149445732	0.231745312858394	0.203123970515415
UNC5CL	ENSG00000124602	-0.234780164999874	NA	-0.109850326202843	0.846711839125221	-0.405622774279864	0.403335287206823	-0.295772448077021	NA
UNC5C	ENSG00000182168	-0.205231105314248	NA	-0.0937201775647465	0.815978116181249	-0.382176983111587	0.23993015195544	-0.28845680554684	NA
UNC5B	ENSG00000107731	-0.820084888769867	2.94684335022781e-07	0.670491512919342	4.62030265691914e-06	0.104860709465416	0.639828278883668	-0.565630803453926	0.000824427989099338
UNC5A	ENSG00000113763	0.581289355720142	NA	0.483010313396007	0.4717906506636	0.736607653947277	0.240580551593031	0.25359734055127	NA
UNC50 ENSG00000115446	ENSG00000115446	0.0356916246621194	0.840383997728154	-0.0630342849197581	0.611570984950475	0.00507013926647104	0.972862287016681	0.0681044241862292	0.656633869408502
UNC45A	ENSG00000140553	-0.0621392121334358	0.589368546838383	-0.0760581821733904	0.37936469753837	-0.0947470237917159	0.274425799962716	-0.0186888416183255	0.896921296194227
UNC13D	ENSG00000092929	0.0331817494639799	0.862334423263953	-0.096505420236146	0.420508011307643	-0.235671850507061	0.0230825353172415	-0.139166430270915	0.312633533071433
UNC13C	ENSG00000137766	-0.280551119386076	NA	0.0874546217255186	0.905077881882705	-0.755574217112413	0.179700181336469	-0.843028838837931	NA
UNC13B	ENSG00000198722	-0.251503630603186	0.194854950434161	0.552647314817371	5.92936355465991e-05	0.383480560828249	0.00937038578779072	-0.169166753989122	0.409130734065067
UNC119B	ENSG00000175970	0.0330230456932309	0.827067918219112	-0.120446785982364	0.175000861931114	-0.0239736273272432	0.848917087565957	0.0964731586551209	0.410692523398399
UNC119	ENSG00000109103	0.211517449967076	0.148701607082294	0.133573477314992	0.328544405460065	0.235403520046736	0.0585413510847467	0.101830042731743	0.576066903256773
UMPS ENSG00000114491	ENSG00000114491	0.0616910430416759	0.708725258523702	-0.226226623601316	0.0207156413345636	-0.168254736777712	0.11616721699668	0.0579718868236046	0.72689654656367
UMAD1	ENSG00000219545	-0.0565135545629385	0.805060651077599	0.0348685920423623	0.846980580759011	-0.0627434646903922	0.727896169889167	-0.0976120567327545	0.623813061129297
ULK4P2	ENSG00000260128	-1.17176713501988	NA	0.29018435011579	NA	-0.0547436766781703	NA	-0.34492802679396	NA
ULK4P1	ENSG00000261279	-1.2513269352618	NA	-0.621092086313786	NA	-0.996960913522901	NA	-0.375868827209115	NA
ULK4	ENSG00000168038	0.00370688033445335	0.994137531999268	-0.0744949405896679	0.761358971146442	-0.0225713790392685	0.935241721233971	0.0519235615503994	0.875026926611467
ULK3	ENSG00000140474	0.141680363016637	0.488004323564983	0.38664739370045	0.00371838921888735	0.295194279452462	0.0402067873177023	-0.0914531142479882	0.680891280198371
ULK2	ENSG00000083290	-0.374106812311877	0.0778101515555158	0.559298339786264	0.000609846284993104	0.391544364914625	0.0268697600301885	-0.167753974871639	0.500345533601434
ULK1	ENSG00000177169	0.312593545224112	0.0369617090265396	0.504094841380929	2.57808575107011e-05	0.470518226065283	0.000120836118011131	-0.0335766153156455	0.892201279148838
ULBP3	ENSG00000131019	0.193687341474794	0.652147957362442	-0.0739903035978262	0.850388592887242	0.146193215834889	0.697458157452573	0.220183519432715	0.601911568095356
ULBP2	ENSG00000131015	0.109151665474392	0.56083250290727	0.129756355918055	0.365635658306834	0.288604706456116	0.018874674084821	0.15884835053806	0.339236746477674
ULBP1	ENSG00000111981	0.41191881698848	0.228129353368402	-0.370418466222695	0.226486058331064	-0.380874671318868	0.224794883897103	-0.0104562050961726	0.985288992829934
UIMC1	ENSG00000087206	-0.0850185913886937	0.574695814125495	-0.0555995480183469	0.67164655120881	0.0390268722778825	0.788942707734558	0.0946264202962294	0.520665962267796
UCHL5	ENSG00000116750	0.295038153874259	0.0196950111131101	-0.324926099601563	0.00454378981139735	0.00868374405720113	0.962617168762462	0.333609843658764	0.0112741205861077
UCHL3	ENSG00000118939	-0.0281348928561258	0.906658655146008	-0.0796595103424833	0.612524297024979	-0.0646913666142682	0.70980833371346	0.014968143728215	0.954185645718302
UCHL1	ENSG00000154277	0.102782439831807	0.744085691308956	-0.0728930420393073	0.776116447850652	-0.06399131307274	0.814939697151275	0.00890172896656724	0.981951245906235
UHRF2	ENSG00000147854	-0.153382085900211	0.128187160591965	0.0913578194825232	0.329087179537394	-0.0377402625035361	0.754400281101381	-0.129098081986059	0.229290743301184
UHRF1BP1L	ENSG00000111647	-0.0408005759477317	0.855052427200626	-0.350704824754675	0.00222067637505515	-0.336518385553311	0.00401214159689751	0.0141864392013639	0.956245952439421
UHRF1BP1	ENSG00000065060	-0.0616148311398389	0.665736123722883	-0.402581039858492	3.35467130078617e-07	-0.3530450564895	1.03688241106107e-05	0.049535983368992	0.741184120938644
UHRF1	ENSG00000276043	0.0741670679207945	0.536850008106298	-0.121411338139435	0.150381809200012	-0.0176215114939084	0.886789649670567	0.103789826645526	0.342191006463358
UHMK1	ENSG00000152332	-0.041197131128246	0.786012711877708	-0.0154634403895329	0.901884094151989	-0.0078786303244891	0.953609444261995	0.00758481006504376	0.967054248245114
UGT8	ENSG00000174607	-0.129494523918877	0.835754944337106	-0.415854932448934	0.280530059851837	-0.43174982720609	0.276991704692488	-0.0158948947571561	NA
UGT3A1	ENSG00000145626	-0.435928514870236	NA	-0.572877342112034	NA	-0.742066305086694	NA	-0.169188962974661	NA
UGT2B17	ENSG00000197888	-1.07058382106662	NA	-0.358635896031059	0.747787226969121	-1.25853548465842	NA	-0.899899588627359	NA
UGT2B15	ENSG00000196620	-0.999871786481806	NA	0.060354003900266	NA	-0.355173330717564	NA	-0.415527334617829	NA
UGT1A9	ENSG00000241119	0.0240299980085595	0.97197214823445	-0.851689632095076	0.00809152941779464	-1.05103157715111	0.0010338574627896	-0.199341945056029	0.720760498769781
UGT1A8	ENSG00000242366	0.027610921719661	0.967413455891492	-0.840517916092779	0.00720054816756899	-1.04986233255194	0.000723427603586646	-0.209344416459158	0.695850130602528
UGT1A7 ENSG00000244122	ENSG00000244122	0.024246866438208	0.971804681702671	-0.85121181748442	0.00820358549066991	-1.05248784561512	0.00102852352096219	-0.201276028130697	0.718321501210771
UGT1A6	ENSG00000167165	0.0259086262484304	0.970237385723664	-0.849552565963964	0.00839663467810848	-1.05282811964411	0.00103458541673784	-0.20327555368015	0.714782079545022
UGT1A4	ENSG00000244474	0.0442194207615478	0.948641968810209	-0.845568855251741	0.010591249792623	-1.03579683112878	0.00172781269981549	-0.190227975877044	0.744904920627752
UGT1A10	ENSG00000242515	0.0253629628615025	0.97054825497159	-0.847899567566231	0.00766228234036253	-1.05020751946864	0.000904774721550614	-0.202307951902405	0.712330535811974
UGT1A1	ENSG00000241635	0.0305311115219825	0.968290329829262	-0.901958945290789	0.0115441072509909	-1.04479114477224	0.00374737050078114	-0.142832199481453	0.830857982728392
UGP2	ENSG00000169764	-0.162870927361638	0.149742003969984	-0.0653757711427803	0.570529051565954	0.00285737868314555	0.983511492335494	0.0682331498259258	0.639656735804528
UGGT2	ENSG00000102595	0.212613355741661	0.0997447049480267	-0.120017319056591	0.345771868559387	-0.0534800035698247	0.731862543096993	0.0665373154867663	0.714528775877481
UGGT1	ENSG00000136731	0.0892834019845112	0.475649494259738	0.0631603255663431	0.554693274532336	0.0619969144910709	0.585919872242786	-0.00116341107527221	0.995785406973291
UGDH-AS1	ENSG00000249348	-0.149051572695605	0.55778007870504	0.630342058072349	2.30799016017394e-05	0.35074852018924	0.0373169412096492	-0.279593537883109	0.161944372709983
UGDH	ENSG00000109814	-0.0942596698695356	0.350253504316964	-0.504207641312954	1.07345186039691e-14	-0.572696257808565	1.48632983162967e-19	-0.0684886164956109	0.558498016779101
UGCG	ENSG00000148154	-0.0864218435027839	0.598391533687231	0.351551573526282	0.000297120079350505	0.204970117747482	0.0617442412725308	-0.1465814557788	0.284834418732144
UFSP2	ENSG00000109775	-0.260682895946366	0.303868773945768	0.0398012843452135	0.887085746680077	0.0225080653571157	0.940801253091897	-0.0172932189880978	0.966457423398645
UFSP1	ENSG00000176125	-0.346428698028901	NA	0.0102335089186055	0.991711206929923	0.28982488776343	0.749397984073035	0.279591378844824	NA
UFM1	ENSG00000120686	0.0290643527515541	0.859366028636911	-0.169556904872137	0.0575055054313496	-0.0654170801686645	0.568278102775693	0.104139824703472	0.401668422233798
UFL1-AS1	ENSG00000233797	0.435878665455129	0.053654889779113	0.44726405994154	0.0220118083887503	0.350596296144135	0.0964805533367405	-0.0966677637974047	0.769553805256597
UFL1	ENSG00000014123	0.0129204379981241	0.949285861152618	0.0424313852105146	0.761929773749119	-0.0653636775531058	0.639828278883668	-0.10779506276362	0.466284821347937
UFD1	ENSG00000070010	0.0559597177547367	0.721856599504663	-0.270474005757766	0.0024108356020215	-0.0543939464582691	0.671262655902016	0.216080059299497	0.047439620909683
UFC1	ENSG00000143222	-0.181274230297197	0.19670857117711	0.0263152955564606	0.871092469948209	0.00197059811669773	0.990783594098093	-0.0243446974397628	0.911145595388226
UEVLD	ENSG00000151116	-0.0133163199420279	0.952484540836364	-0.0929210583468212	0.497399286559861	0.0409717808321616	0.803627075215828	0.133892839178983	0.392164381862153
UCP3	ENSG00000175564	-0.134496664090332	NA	0.557351558448173	0.159031937520923	0.0642593118926948	0.913105457232405	-0.493092246555478	NA
UCP2	ENSG00000175567	0.139702897048558	NA	-0.770019164175895	0.155372686461489	-0.283913341500297	0.668520491231325	0.486105822675598	NA
UCN2 ENSG00000145040	ENSG00000145040	0.0565725074501653	0.939527846525141	0.141002138198607	0.789240569574684	-0.294897789808374	0.552414928318645	-0.435899928006981	NA
UCN	ENSG00000163794	0.913456814946685	NA	1.32011791885172	0.232442960320994	1.70865317898479	NA	0.388535260133069	NA
UCKL1-AS1	ENSG00000280213	0.144259463258115	0.766444374922759	-0.176716801107544	0.626656600324192	0.00587853996081396	0.988960829591018	0.182595341068358	0.687266749657038
UCKL1	ENSG00000198276	0.0983824477831211	0.706918586681049	0.14062465614901	0.447770523687101	0.0479370805815303	0.838380352575057	-0.0926875755674801	0.718647624733156
UCK2	ENSG00000143179	0.0981218276607358	0.362330922858144	-0.0305745378065423	0.782176403105438	0.0442969297577331	0.69037418397144	0.0748714675642754	0.52747031583295
UCK1	ENSG00000130717	0.07169319003758	0.669895509769004	-0.0129283572106221	0.934339024450065	-0.0100316531328752	0.95263169494795	0.00289670407774694	0.989491258293782
UCA1	ENSG00000214049	-0.07582192204327	0.701783901386821	0.747500195245621	1.10491838279338e-13	0.747403445143981	7.64838748238643e-14	-9.67501016406851e-05	0.999857887767191
UBXN8	ENSG00000104691	-0.110593127936345	0.782709432227733	-0.124264728583699	0.676172295925576	-0.351082217437432	0.15953672512446	-0.226817488853734	0.496051072350748
UBXN7-AS1	ENSG00000225822	0.618483867176971	NA	0.325542672998319	0.670233547030267	0.580302381146217	0.397729132562187	0.254759708147898	NA
UBXN7	ENSG00000163960	0.0757181077390688	0.50084797400588	0.0304483173121771	0.77557653770282	0.0975645548137748	0.273883094382429	0.0671162375015977	0.567870592636762
UBXN6	ENSG00000167671	-0.103983495083508	0.512338038844352	0.0639652158782126	0.648210713822406	0.0469513379432663	0.764578850433442	-0.0170138779349463	0.938601092276246
UBXN4	ENSG00000144224	-0.0144270147599484	0.925416675301542	-0.02866050306739	0.787831001046752	-0.0405162319016139	0.710199747693062	-0.011855728834224	0.940528671208878
UBXN2B	ENSG00000215114	-0.0631536763016178	0.671233401525874	-0.377816946146873	6.76179131638594e-06	-0.349891025503003	3.25839121034125e-05	0.0279259206438703	0.872933336167312
UBXN2A	ENSG00000173960	-0.0153871436534272	0.943041028524505	-0.0693158576567451	0.624455515482253	-0.0276617920530704	0.869317533150781	0.0416540656036747	0.83197387314531
UBXN11	ENSG00000158062	0.0868552209479414	0.680226039120242	0.158330471582516	0.270863131877512	0.230188959736302	0.0917011139212714	0.0718584881537855	0.735914099717129
UBXN1	ENSG00000162191	0.181349604486286	0.232753012820973	-0.330405382207603	0.00467747897100836	-0.0708009586925369	0.669960164438774	0.259604423515066	0.0709055363786847
UBTF	ENSG00000108312	-0.0970357613297282	0.326235559645031	-0.14411707442091	0.0528206231642869	-0.14787876032404	0.0545870878137828	-0.00376168590313031	0.980951527491684
UBTD2	ENSG00000168246	-0.152575889931873	0.297816604849298	0.178187878908708	0.122282627298208	0.0913968917659749	0.514464760644084	-0.0867909871427333	0.611770853728715
UBTD1	ENSG00000165886	-0.00655614673831867	0.981518140125255	-0.116004863914828	0.47360137807559	-0.116358648932725	0.488411748773162	-0.000353785017896777	0.999493513076022
UBR7	ENSG00000012963	-0.281987087886631	0.000229670351380901	-0.182481370309615	0.0136082292298654	-0.228535142241912	0.00184048900784486	-0.046053771932297	0.714782079545022
UBR5-AS1	ENSG00000246263	-0.118641164484855	0.681245718669539	0.0587989863768721	0.813712652353306	-0.097603086217774	0.692788968361948	-0.156402072594646	0.558850347743612
UBR5	ENSG00000104517	0.0609352686789727	0.595621920746493	-0.0689321876282202	0.427268553039139	-0.0519542087868392	0.598771724598601	0.016977978841381	0.906884788380469
UBR4	ENSG00000127481	0.186157457506924	0.042593205174281	0.0904098984720632	0.318324926147396	0.139433806883963	0.109014186603671	0.0490239084118994	0.71030034711612
UBR3	ENSG00000144357	0.142173019951165	0.143240033401189	-0.262783369551521	0.000455054551286968	-0.19238819229923	0.0160398012582821	0.0703951772522913	0.568419105926998
UBR2	ENSG00000024048	-0.09055552098671	0.544915431585312	0.0859228621053075	0.466164990440103	-0.0167745986765122	0.913829948121803	-0.10269746078182	0.473407049366585
UBR1	ENSG00000159459	0.137943179280977	0.280383655852014	0.0225878650464102	0.874661826373044	0.0746145799044549	0.556272735974275	0.0520267148580447	0.752410013116187
UBQLN4P1	ENSG00000241627	0.126031698711028	NA	0.0161103010476	0.976105148866248	-0.101280891138025	0.831806414362605	-0.117391192185625	NA
UBQLN4	ENSG00000160803	0.210429121482392	0.0263726478821443	-0.271839857814482	0.000812560570574584	-0.0426141087810922	0.727164406291068	0.22922574903339	0.0186614802195514
UBQLN1	ENSG00000135018	0.256169306998451	0.00171729696240781	-0.211360185458652	0.00531429570346911	0.0860110446163236	0.366653219830431	0.297371230074976	0.000294233294522533
UBP1	ENSG00000153560	-0.0650202253075653	0.600084564627451	-0.138095008175092	0.0927020517134363	-0.0528895889992431	0.623350370163812	0.0852054191758493	0.461640022620771
UBOX5-AS1	ENSG00000235958	0.0377821914135116	0.867458748476423	-0.342844142818741	0.0031767426052929	-0.202713762027824	0.121983142038589	0.140130380790917	0.417449924018827
UBOX5	ENSG00000185019	0.0528346284714751	0.801512781317098	-0.355756066981495	0.00144270210431687	-0.202669711233571	0.108451911444708	0.153086355747924	0.34724826839776
UBN2	ENSG00000157741	0.10743927111021	0.598183902232667	0.23004180020989	0.092246388849065	-0.0203561470511021	0.920955629814361	-0.250397947260992	0.116052311602268
UBN1	ENSG00000118900	-0.157417849922526	0.0535119516995189	-0.113033847124817	0.128920795711983	-0.191695435552271	0.0055730164426758	-0.0786615884274544	0.438785989666557
UBLCP1	ENSG00000164332	0.127379073077341	0.373634213825839	-0.215412365448939	0.0424906164223445	-0.0596073338247252	0.685262878473507	0.155805031624214	0.263034942453448
UBL7-AS1	ENSG00000247240	-0.184779342909762	0.707388370853044	0.0398508124312024	0.928791119206755	-0.294744585223283	0.415866614797889	-0.334595397654485	NA
UBL7	ENSG00000138629	0.0780335162519565	0.741899782776071	-0.249316906406737	0.0848354653679794	-0.146829082942413	0.378925326397252	0.102487823464324	0.646232367772172
UBL5	ENSG00000198258	-0.0969956616679321	0.583142954039939	-0.076731677814302	0.600896279915026	0.0728734306611365	0.640852145420062	0.149605108475439	0.339705002551804
UBL4A	ENSG00000102178	-0.0675323500009378	0.635511476935059	-0.357723286914619	1.63798036930172e-05	-0.201551239106423	0.0268155183110167	0.156172047808196	0.175570300387213
UBL3	ENSG00000122042	-0.306729114546801	0.0670571153305491	-0.00952848404261341	0.96693514420739	-0.0753543133902135	0.710193516401471	-0.0658258293476001	0.791713387220231
UBIAD1	ENSG00000120942	0.0198014349426173	0.948506743413568	-0.323177265456425	0.0383986549059155	-0.305534234426423	0.0593092580777365	0.0176430310300019	0.958479669542282
UBFD1	ENSG00000103353	0.232631319997466	0.00258457325467534	-0.138928326903644	0.0653639244071788	0.0637453367836328	0.497804133473291	0.202673663687276	0.0149618617607874
UBE4B ENSG00000130939	ENSG00000130939	-0.0981594441086868	0.400261478319778	-0.0475822002553928	0.667751303129103	-0.144014104075397	0.112390827517195	-0.0964319038200046	0.417626577221889
UBE4A	ENSG00000110344	0.125221667898007	0.300152660746764	-0.29415043669728	0.000580695739798152	-0.174975385529278	0.0708075366837354	0.119175051168002	0.344851398947473
UBE3D	ENSG00000118420	0.122181587741249	0.683953808207465	0.0925084246766451	0.709061456488159	0.063593684756458	0.816496912201571	-0.0289147399201872	0.938793650988104
UBE3C	ENSG00000009335	0.0553129216334081	0.622539149124118	-0.0315461651565358	0.743287925216703	0.0440593581054077	0.65144293307614	0.0756055232619435	0.462247622011207
UBE3B	ENSG00000151148	-0.0489829956742563	0.759153835475165	0.207263746330984	0.0197551837339652	0.197475899195261	0.0319754627378072	-0.00978784713572332	0.959058485634696
UBE3A	ENSG00000114062	0.0788863654860621	0.507188523758664	-0.164338861728785	0.0437559639469606	-0.0580790838094078	0.587009501510156	0.106259777919377	0.338912265607787
UBE2Z	ENSG00000159202	0.0600124264826903	0.642517146543186	0.12056600323848	0.160495345306107	0.169570339914498	0.0415373365942634	0.0490043366760182	0.710590775182005
UBE2W	ENSG00000104343	0.155613504999168	0.145658956740165	-0.064402241040829	0.556842356345353	0.135814377730793	0.158880685384246	0.200216618771623	0.0489872091459179
UBE2V2	ENSG00000169139	0.0804016530620417	0.445725318838133	-0.221640886569466	0.00167839760091731	-0.0226017029424099	0.840195646883877	0.199039183627056	0.0177737842179828
UBE2V1P2	ENSG00000214192	0.03277348534304	0.925511916845689	-0.210183359581746	0.301144595271585	0.0389458460064312	0.886127085371046	0.249129205588177	0.294038323527404
UBE2V1	ENSG00000244687	0.140121365738446	0.123088069141988	-0.0924007082957253	0.271205011680129	0.0615532350150685	0.522536754220369	0.153953943310794	0.0877707297998552
UBE2T	ENSG00000077152	-0.125567213474021	0.328640557062972	-0.207447240432563	0.030249652518298	-0.200343992947324	0.0433240730116511	0.00710324748523809	0.972495388579477
UBE2SP2	ENSG00000224126	0.489195200087498	NA	0.538608305909981	0.52798894728615	0.661792665235613	0.431624009715372	0.123184359325632	NA
UBE2SP1	ENSG00000233966	0.197249928780856	NA	-0.344024359373645	0.573925922016454	0.0504734293756702	0.947998142360616	0.394497788749315	NA
UBE2S	ENSG00000108106	0.345605068001828	3.54943304825409e-05	-0.352850509958776	5.69784325728717e-06	0.0671671953522745	0.545260855283552	0.420017705311051	5.24082353532488e-07
UBE2R2-AS1	ENSG00000235481	-0.145526830008709	0.575361506082824	-0.0539289717763225	0.823502895275635	-0.0919399658601555	0.699051155469607	-0.0380109940838331	0.909922501656869
UBE2R2	ENSG00000107341	-0.119952314028594	0.254432369951873	-0.130308020555119	0.131731346528435	-0.0614958898802596	0.56156048012622	0.0688121306748589	0.58882085236577
UBE2Q2P2	ENSG00000259429	0.016540563654312	0.934624675082856	-0.251224024480718	0.00939480208051615	-0.0223308695480048	0.885734899846397	0.228893154932713	0.0503872394211661
UBE2Q2P1	ENSG00000189136	0.226255803543637	NA	0.901211658193884	0.00778876626080794	0.558320494711348	0.150872133727794	-0.342891163482536	NA
UBE2Q2	ENSG00000140367	-0.0919456117056292	0.589098234519584	0.144376032171137	0.231333728760203	0.108608434631884	0.420299353041405	-0.0357675975392524	0.85980222218366
UBE2Q1-AS1	ENSG00000229780	0.106471704927784	0.724520844112218	0.00962886614285165	0.974398087256689	0.185544308555705	0.383939941453232	0.175915442412853	0.497592231472741
UBE2Q1	ENSG00000160714	0.0249415729155718	0.885910013820455	-0.0641390933888127	0.566608787758533	0.0192722611203035	0.889215595718237	0.0834113545091162	0.533216297048509
UBE2O	ENSG00000175931	0.161320632541559	0.0699552871432058	0.196273193353166	0.00787318803087524	0.197834695376017	0.00845823616113983	0.00156150202285136	0.992274751085011
UBE2N	ENSG00000177889	0.150033441841691	0.0958848761047615	-0.183286342179443	0.0136552224509257	0.0053512430191309	0.965261379093989	0.188637585198573	0.0306550905022324
UBE2MP1	ENSG00000261461	-0.219012490603346	NA	-0.20947123399871	0.713660408684756	0.132071422729303	0.828624741981403	0.341542656728013	NA
UBE2M	ENSG00000130725	-0.0444319713150351	0.853065201494646	-0.308030729024153	0.0168699924042418	-0.127648080481696	0.422015481026297	0.180382648542457	0.306097127361841
UBE2L6	ENSG00000156587	0.339819638651083	0.144408361122979	0.255352299981933	0.218208926202955	0.387163633342783	0.0489423381067279	0.13181133336085	0.66103339522937
UBE2L5	ENSG00000236444	0.495050851511618	NA	0.804412945525544	NA	0.655563918683851	NA	-0.148849026841692	NA
UBE2L3	ENSG00000185651	0.0400644368643131	0.820037941160757	-0.221661736849779	0.018706399854099	-0.0802410170372281	0.510788770148426	0.141420719812551	0.265177917252132
UBE2K	ENSG00000078140	0.165478473919417	0.0564049147993175	-0.171561127288933	0.021272623802318	0.0233984422551613	0.836159059468018	0.194959569544094	0.0230762805564323
UBE2J2	ENSG00000160087	0.048747367807927	0.803996417854866	-0.194216940411074	0.0871010163430132	-0.175015316198478	0.145022538391331	0.0192016242125962	0.93305654100213
UBE2J1	ENSG00000198833	-0.110650978050291	0.314725938507924	-0.433104459051161	4.62237730801271e-09	-0.253991933590421	0.00134619698426286	0.17911252546074	0.0719337431777353
UBE2I	ENSG00000103275	0.12242081396529	0.23413841651069	-0.166640809045776	0.0385956832926542	-0.017785010159835	0.886789649670567	0.148855798885941	0.13645606895285
UBE2H	ENSG00000186591	0.0182936082950275	0.910384904305253	0.10567341239168	0.246036797871147	0.0946051381230229	0.332758787397415	-0.0110682742686569	0.949086840748471
UBE2G2	ENSG00000184787	0.257949850633099	0.0418946440257142	-0.119882213725713	0.345455247859418	0.0128419308759219	0.942588963922037	0.132724144601635	0.396973537861025
UBE2G1	ENSG00000132388	0.168851698781214	0.0676173833788219	0.000171183568410479	0.999131664513294	0.073159874325432	0.460607805720282	0.0729886907570215	0.540979834518811
UBE2FP3	ENSG00000233337	0.246516505526739	NA	-0.179453023427503	0.904205998329281	-0.222193438782525	NA	-0.042740415355022	NA
UBE2FP1	ENSG00000224080	-0.749487089511642	NA	-1.33126022482133	0.0647005671166744	-1.13188383169661	0.12127574482289	0.199376393124719	NA
UBE2F-SCLY	ENSG00000258984	0.255936722909154	0.0260373490363523	0.0175071523759484	0.912688201242903	0.205611865198384	0.057014147695417	0.188104712822436	0.143045902257819
UBE2F	ENSG00000184182	0.275311593256061	0.0487706246708876	-0.0817003806252008	0.61087662229425	0.228600098840265	0.0772255295778486	0.310300479465466	0.0269624695667817
UBE2E4P	ENSG00000233247	-0.142880999024006	NA	0.13071771198361	0.790072714227291	0.084406765329168	0.875291735447045	-0.0463109466544422	NA
UBE2E3	ENSG00000170035	-0.253565005120085	0.0226765063082426	-0.171400679309725	0.100991074898417	-0.365162330755817	8.78830837202358e-05	-0.193761651446092	0.118514040782156
UBE2E2	ENSG00000182247	0.147916598728811	0.423338003043317	-0.127216411612985	0.421868287556658	0.0653573544840068	0.728652085172409	0.192573766096992	0.274236001333747
UBE2E1-AS1	ENSG00000223791	1.19277500263768	NA	1.52598954883481	0.0689362650115474	1.96443013244441	0.015637685673334	0.438440583609592	NA
UBE2E1	ENSG00000170142	0.0621551011320847	0.734506737488174	-0.113174431553931	0.352747324622162	0.122210118536318	0.331405935970681	0.235384550090249	0.0582142948136722
UBE2D4	ENSG00000078967	-0.116925177670508	0.552093414035483	-0.110774960312242	0.48650276283982	-0.0301753410475974	0.880258946497732	0.080599619264645	0.707185710212994
UBE2D3P2	ENSG00000225558	-0.0731965908574419	NA	0.142045840424584	0.888912003750232	-0.334058131413082	0.737826082514254	-0.476103971837666	NA
UBE2D3P1	ENSG00000225022	-0.0273517407726785	0.955370696725755	0.134332863310584	0.670236388197963	-0.37085004950355	0.169789743408115	-0.505182912814134	0.0781075664842759
UBE2D3-AS1	ENSG00000246560	-0.235579255437881	NA	0.704745152478125	0.0816611570240707	0.437334399821253	0.354407369631071	-0.267410752656872	NA
UBE2D3	ENSG00000109332	-0.18772113922643	0.0216070649153524	-0.0446815949915029	0.638231295235718	-0.0295324000289577	0.78734514516613	0.0151491949625453	0.91829466662706
UBE2D2	ENSG00000131508	0.0231775462480717	0.856378164974281	-0.076015742779037	0.331329521596497	0.0540806271013903	0.54052309138051	0.130096369880427	0.121075412570667
UBE2D1	ENSG00000072401	0.0231630239441018	0.92359319215862	0.210389926761747	0.0894899001525316	0.231503873822297	0.0650754803581971	0.0211139470605497	0.930718000894487
UBE2C	ENSG00000175063	0.694746868390824	4.21153106327532e-21	-0.429989155685725	3.12180334477534e-08	0.212879808349999	0.0132817131451372	0.642868964035724	8.64533103407684e-17
UBE2B	ENSG00000119048	0.04053581120575	0.814532712530959	-0.0471679525573662	0.712619770977011	0.0673902420484419	0.586649948322048	0.114558194605808	0.384436592893214
UBE2A	ENSG00000077721	0.0385375561615359	0.757218310304337	-0.159784539829538	0.0217494862992079	-0.0568574281523043	0.533609470546585	0.102927111677234	0.273681546023655
UBC	ENSG00000150991	-0.0273963007797781	0.869231436835424	0.155376341424555	0.0810670991474516	0.147390056893726	0.122173630557489	-0.00798628453082872	0.966457423398645
UBBP4	ENSG00000263563	0.524298397920442	NA	0.154098458572732	0.85132980795888	0.208064011490994	0.803627075215828	0.0539655529182618	NA
UBB	ENSG00000170315	0.130278072999148	0.199650732549133	-0.142046027494441	0.0835260403521065	0.0671413842479995	0.513390645662625	0.209187411742441	0.0216820716417233
UBASH3B	ENSG00000154127	0.2092363953146	0.484671400014741	-0.554367086651744	0.00856323391454287	-0.103035474685686	0.728825320672192	0.451331611966058	0.0806824866692786
UBAP2L	ENSG00000143569	0.254790072887137	3.86812246412409e-05	-0.020166314341769	0.821115395014402	0.0712411197290378	0.348041872658933	0.0914074340708068	0.276597574931328
UBAP2	ENSG00000137073	0.24827309263783	0.00436679515131537	0.052154240540644	0.62767996300713	0.0700082563130483	0.505950254654417	0.0178540157724043	0.913452301576073
UBAP1L	ENSG00000246922	0.325054076700776	0.323930541691837	0.463911744970786	0.0633446181017504	0.090678506563935	0.805937348961853	-0.373233238406851	0.237471198978894
UBAP1	ENSG00000165006	0.0710708261761619	0.64353234729372	0.00104357905620976	0.994414653671737	0.0701141548117598	0.57671895054511	0.0690705757555501	0.653372695397935
UBALD2 ENSG00000185262	ENSG00000185262	0.00557426935261828	0.983819995314475	0.0658156331315093	0.698989029020705	0.142963879291151	0.342471803489718	0.0771482461596415	0.709804814921564
UBALD1	ENSG00000153443	0.154060585647383	0.480065168473221	0.140029758908967	0.434512880229264	0.379827910687989	0.00991664127865628	0.239798151779022	0.206303552455267
UBAC2-AS1	ENSG00000228889	0.614761352611281	NA	0.828080957337914	0.204658849272333	1.22401018429718	0.0448944857878942	0.395929226959262	NA
UBAC2	ENSG00000134882	0.0804465730868263	0.48953649727424	0.0103543790733122	0.931481470208493	0.0435249142101651	0.69897367900218	0.0331705351368529	0.816647663056643
UBAC1	ENSG00000130560	-0.0634711655877387	0.628088403967707	-0.122112753419473	0.166813114295489	-0.170825452003075	0.0457706018001232	-0.0487126985836021	0.723062086975846
UBA7	ENSG00000182179	-0.221805484355844	NA	0.69748465403788	0.0661904324444189	0.0314880088977736	0.959113944537778	-0.665996645140106	NA
UBA6-AS1	ENSG00000248049	-0.134702103471509	0.624372646687573	0.238966112127539	0.202514257478757	0.309216496230401	0.0897847665590205	0.070250384102862	0.815672964834923
UBA6	ENSG00000033178	-0.0510020726238644	0.704682561252195	-0.100466389850532	0.260271244822672	-0.119882314391207	0.18388065083191	-0.0194159245406755	0.901767364692522
UBA52P6	ENSG00000215221	-0.36686432734252	NA	-0.182452425561083	0.867232242263405	-0.496540445677332	0.620813162554474	-0.31408802011625	NA
UBA52	ENSG00000221983	0.100282458937982	0.440910417072879	-0.138496065187992	0.153140690769512	0.084058748669857	0.464073152052291	0.222554813857849	0.03474966936691
UBA5	ENSG00000081307	-0.0230264208136054	0.904838708845214	0.197682477331774	0.0450513827005733	0.12267602045329	0.282319813507811	-0.0750064568784835	0.624770552546377
UBA3	ENSG00000144744	-0.0473392410935554	0.800330841652561	-0.313886143500215	0.00157108176926937	-0.233344536008149	0.0273358655573733	0.0805416074920657	0.628948249137505
UBA2	ENSG00000126261	0.00995562387373871	0.939225996430903	-0.329748857034901	2.21434055855371e-08	-0.140902849424445	0.0394113641544891	0.188846007610455	0.0109082247850876
UBA1	ENSG00000130985	0.0847398190375382	0.357421095641042	-0.145655723576721	0.0300063180806267	-0.0558643640979497	0.519363597731229	0.0897913594787709	0.331319627690466
UAP1L1	ENSG00000197355	0.23603727671991	0.084477591441173	-0.149215190491457	0.256506452289363	0.0166722850683056	0.927214209617216	0.165887475559763	0.290630614907361
UAP1	ENSG00000117143	0.0101248948422202	0.962749119667419	0.384662743189801	6.16965489550696e-05	0.554070057339959	1.28232353400442e-09	0.169407314150158	0.201290205578789
UACA	ENSG00000137831	0.0180191672855868	0.915487664125011	0.315311225904156	6.05033238475927e-05	0.330186716563137	2.24115613356102e-05	0.0148754906589805	0.931781879743416
U4	ENSG00000277986	-0.27739207615844	NA	0.0938732715256293	0.930025748917849	-0.172205259105	0.876029466204967	-0.266078530630629	NA
U3	ENSG00000221461	-0.664782643464371	NA	1.49268582787448	NA	0.987769159715829	NA	-0.504916668158648	NA
U2SURP	ENSG00000163714	0.124047946431481	0.119547575382681	-0.196354875840967	0.00154187552486796	-0.100519711494681	0.173153244959932	0.0958351643462862	0.273681546023655
U2AF2	ENSG00000063244	0.0997076593181885	0.284426121496697	-0.177784363470394	0.00950841561982449	-0.0132391021471379	0.904975078591595	0.164545261323256	0.0465074081453076
U2AF1L5	ENSG00000275895	0.083553673149648	0.970598058112301	1.25697600893186	0.303442478185707	1.92766670978274	0.10160448343672	0.670690700850881	0.707687123796328
U2AF1L4	ENSG00000161265	-0.203223125020695	NA	-0.122146247072769	0.803930747419243	-0.0974618274394815	0.85246318277644	0.024684419633287	NA
U2AF1	ENSG00000160201	-0.0885573600173637	0.962632922588464	-1.22558398918094	0.220968886237826	-1.29568040136318	0.217538727830957	-0.070096412182245	0.972214863056784
TYW5	ENSG00000162971	-0.0476035684499642	0.864756566224243	0.0336622073090976	0.879349051710289	0.0252370447314802	0.913826358916428	-0.00842516257761734	0.979802394728893
TYW3	ENSG00000162623	0.0904691936294836	0.471184450076214	-0.222234015320637	0.0084854805096289	-0.0756853628025388	0.491238228238666	0.146548652518099	0.187603532975997
TYW1B	ENSG00000277149	0.135953476276337	0.543852748509512	-0.128101145690387	0.48510820461778	-0.00443724602040724	0.984247256477744	0.12366389966998	0.59915164151726
TYW1	ENSG00000198874	0.00139008553574328	0.995574551793667	-0.060355961768822	0.576550348815276	-0.035399152005906	0.777841096780254	0.0249568097629159	0.875355443443099
TYSND1	ENSG00000156521	-0.124075887651734	0.50019657310002	0.23454024546727	0.0646024918753414	0.0425167189249435	0.820285903518948	-0.192023526542327	0.232311290142162
TYRP1	ENSG00000107165	0.245722253429626	0.311545569759573	0.682299947477471	3.78696709985193e-05	0.628859828084445	0.000171587209563689	-0.0534401193930258	0.869645297267885
TYRO3 ENSG00000092445	ENSG00000092445	0.429507944912949	0.00163859811905461	-0.440441603409166	0.000754435307609893	-0.0703548875528034	0.711973090203531	0.370086715856363	0.0176248207726509
TYMSOS	ENSG00000176912	-0.338921756399481	0.104458783968669	-0.208443526273722	0.284872379446036	-0.475795226829757	0.00527826791464025	-0.267351700556035	0.24516627569965
TYMS	ENSG00000176890	-0.320514752118605	3.87281192550149e-06	-0.308271236021471	2.53765854084811e-06	-0.532627501143878	4.21877908597969e-18	-0.224356265122407	0.00526062386422138
TYMP ENSG00000025708	ENSG00000025708	0.110119126759069	0.841687294060661	0.455537790154422	0.144414502065231	0.490490560076457	0.121687904753723	0.0349527699220354	NA
TYK2	ENSG00000105397	0.00752491238432043	0.977447007715325	0.144491493748206	0.325977483429315	0.0421042609462867	0.829272574646521	-0.102387232801919	0.614905933571001
TXNRD3	ENSG00000197763	0.00106427344764668	0.997369591817719	0.267072801371005	0.120648233300143	0.163549746345178	0.413093294005723	-0.103523055025827	0.692118936110489
TXNRD2	ENSG00000184470	0.0659061509853578	0.801545432267012	-0.036787584291395	0.864320111103667	0.0957077001365009	0.623735652076241	0.132495284427896	0.546066488725736
TXNRD1	ENSG00000198431	-0.213045695484161	0.014402096508015	-0.438357378726396	2.32870980532993e-10	-0.51764687149725	2.84195377772265e-14	-0.0792894927708537	0.500345533601434
TXNP6	ENSG00000234036	-0.31777747808115	NA	-0.819134063313738	NA	-0.886132519894656	NA	-0.0669984565809186	NA
TXNL4B	ENSG00000140830	0.0900517979705241	0.628749376401688	-0.401003205568795	0.000320224894308511	-0.304574012905268	0.00929091275252174	0.0964291926635261	0.610595730403003
TXNL4A	ENSG00000141759	-0.00857265193900985	0.975176092476024	-0.0993082304038261	0.563993312844901	-0.051689129996985	0.798904019568372	0.047619100406841	0.84966645197115
TXNL1	ENSG00000091164	0.140262074153117	0.327328439076052	-0.326823842130911	0.00176494803711063	-0.132248991271477	0.29530568991114	0.194574850859434	0.158128735751844
TXNIP	ENSG00000265972	-0.187016866844866	0.114519381955282	1.74489669711208	2.76409713143488e-112	1.68624283059166	1.53777308733665e-105	-0.058653866520425	0.699958823881353
TXNDC9	ENSG00000115514	0.0370078881517046	0.859581350213717	-0.215237549721827	0.0597266692451049	-0.0918445771284028	0.522728201803056	0.123392972593424	0.446397677562009
TXNDC5	ENSG00000239264	0.0629136710411608	0.525187369847481	-0.213250220204121	0.000596322555231158	-0.071086517412375	0.377528237819235	0.142163702791746	0.0715853907058761
TXNDC17	ENSG00000129235	0.070964679183603	0.751043476446873	0.200192762269758	0.138508591460569	0.240793859810153	0.0754418580921335	0.040601097540395	0.863574145510986
TXNDC16	ENSG00000087301	0.0277852212706613	0.937119611296916	0.185677858742447	0.359567344921966	-0.083912583943036	0.74085092952308	-0.269590442685483	0.237666762181794
TXNDC15	ENSG00000113621	-0.0609896295714441	0.745197044082741	-0.0162971576268076	0.921819033138195	-0.0425202835109957	0.79099479595665	-0.0262231258841881	0.901706060721895
TXNDC12	ENSG00000117862	0.116752824082321	0.287851679685184	-0.193822114418644	0.0179853982777094	0.032728251412169	0.791981223987039	0.226550365830813	0.0160462003372515
TXNDC11	ENSG00000153066	-0.035317057497006	0.837898622404334	0.125262907794977	0.217594523852707	0.0892755943907638	0.435826151974918	-0.0359873134042128	0.82765884458958
TXN2	ENSG00000100348	-0.0950123436939228	0.545900301207545	-0.00724700045882906	0.965332837486287	-0.0508649321262723	0.731666871699339	-0.0436179316674432	0.813671523836322
TXN	ENSG00000136810	-0.0794909313069153	0.527100391818861	-0.257583315343863	0.00112966764881942	-0.217157256265514	0.0092261719484128	0.0404260590783498	0.782933805162037
TXLNG	ENSG00000086712	0.102751493187441	0.423940010500542	-0.317182099062496	0.000233290897800417	-0.140492798209814	0.170117765776594	0.176689300852682	0.121036715151912
TXLNA	ENSG00000084652	-0.121424899018669	0.213181153548222	-0.0794535364329938	0.370705860512258	-0.0585336994669798	0.557962432746074	0.020919836966014	0.88479264132424
TXK	ENSG00000074966	-0.173386319909846	NA	0.247063156981097	0.733465414180557	-0.105833275720159	0.899173832540507	-0.352896432701257	NA
TWSG1	ENSG00000128791	0.144685126196493	0.239354325016954	-0.23187760408369	0.0136251882368786	-0.0059099516241429	0.969689076580536	0.225967652459547	0.0442200736008502
TWNK	ENSG00000107815	0.204743063529663	0.100315643258228	-0.226734508503166	0.032846044162476	-0.0379958376737692	0.808814745706802	0.188738670829397	0.155834546638058
TWIST2	ENSG00000233608	-0.113624123142975	0.738805275263241	0.0636739981375541	0.819145046760071	0.18325647593957	0.447822727640089	0.119582477802016	0.707688120049826
TWIST1	ENSG00000122691	-0.149657375379833	0.739150713804826	0.0133363476956142	0.975707095451354	-0.114720728725885	0.762112330890547	-0.128057076421499	0.775168251520402
TWF2	ENSG00000247596	0.139110339400715	0.424865881173938	0.259248704246879	0.0367044846666818	0.388304437120148	0.00089385877206482	0.129055732873269	0.46417248665379
TWF1P1	ENSG00000178082	0.102667392256958	0.747687481089141	-0.325635401323435	0.0998649356318649	0.19415694763605	0.380946024688014	0.519792348959485	0.0131718697513993
TWF1	ENSG00000151239	0.0342364807814926	0.848447146269067	-0.337252908809835	0.000155596910501675	-0.113725381010934	0.321233919433536	0.223527527798901	0.0481885750266148
TVP23C-CDRT4	ENSG00000259024	0.11884200477386	0.439159597266253	0.265787399833801	0.0117664505326218	0.0138076282433519	0.936199135496739	-0.251979771590449	0.0440426297812782
TVP23C	ENSG00000175106	0.0573863018744456	0.823043768251946	0.267887060262447	0.0583032175846809	0.0721853135664188	0.716242966225608	-0.195701746696028	0.286432682313108
TVP23B	ENSG00000171928	0.110178356788973	0.375465482924019	-0.154834218662215	0.104419147450787	-0.00167060092243358	0.990449470200803	0.153163617739782	0.187793054931238
TVP23A	ENSG00000166676	-0.212334812178209	0.327315739392357	-0.0361929258256577	0.879349051710289	-0.144515187021733	0.475126632720064	-0.108322261196076	0.678493542667666
TUT7	ENSG00000083223	-0.0899447824381886	0.648513601263132	0.0167438522005517	0.927700420225147	-0.134008155089844	0.365491592678535	-0.150752007290396	0.377654411075176
TUT4	ENSG00000134744	-0.0516425374217374	0.663859379934437	-0.21264188261978	0.00212724163490099	-0.215397518150394	0.00222355764683516	-0.00275563553061447	0.985273866469387
TUT1	ENSG00000149016	0.0133674324197048	0.962697946343977	-0.0303238572749394	0.884943118211134	0.0659316933290539	0.741062729967216	0.0962555506039933	0.66817447257129
TUSC3	ENSG00000104723	-0.119871526472578	0.260958449009917	0.148269661247122	0.0764134147267704	0.174850036662218	0.0370884944770862	0.0265803754150962	0.860215755688443
TUSC2	ENSG00000114383	0.108257644970292	0.546579531447441	-0.170872777209553	0.193933594900158	-0.0117823706873862	0.951908978114489	0.159090406522167	0.333035139712407
TUSC1	ENSG00000198680	0.103960005084085	0.780921410817242	0.0617034127435837	0.836381898555652	0.0826311125037485	0.789792608902345	0.0209276997601648	0.962221886712214
TUNAR	ENSG00000250366	-1.17486159161689	NA	-1.33110839761534	NA	-2.99844829696557	NA	-1.66733989935024	NA
TULP4	ENSG00000130338	0.00603198740431327	0.973696873354576	0.000514995601240144	0.997221313788157	0.0435653286341562	0.736213297983308	0.0430503330329161	0.783659096063588
TULP3	ENSG00000078246	0.0463117952878833	0.720209797091671	-0.193223218998674	0.00861098573930318	-0.125825513510936	0.128938463762512	0.0673977054877381	0.562837344274697
TULP2	ENSG00000104804	0.116912615710385	NA	-1.89107761601314	NA	-0.316790561532693	NA	1.57428705448045	NA
TULP1	ENSG00000112041	-0.0507807702174829	NA	-0.0609378192977437	0.942675457116236	-0.314692811037587	0.686466868086219	-0.253754991739843	NA
TUG1	ENSG00000253352	-0.018392991430141	0.913594476099352	-0.0350463437340433	0.764488426881804	-0.0601640818921035	0.596246641320806	-0.0251177381580602	0.874718535864404
TUFT1	ENSG00000143367	0.231270426228545	0.0570903727653767	0.0286689552204152	0.851698901434387	0.0881791237749527	0.512370914207084	0.0595101685545374	0.737917991563963
TUFM	ENSG00000178952	0.200918100226307	0.00386416173778068	-0.318797618760951	5.57744407957191e-08	-0.149484909024244	0.0262811464374653	0.169312709736707	0.0251381397577722
TUBGCP6	ENSG00000128159	-0.029656450411439	0.940511975293239	0.197243620961912	0.40095682895044	0.0609862851320968	0.841217771482278	-0.136257335829815	0.67257718756888
TUBGCP5	ENSG00000275835	-0.05407581215829	0.730263462569072	-0.0261334602349463	0.841574271167757	-0.0679374745304538	0.568278102775693	-0.0418040142955075	0.793773366366377
TUBGCP4	ENSG00000137822	0.00939674269991695	0.959018144471189	-0.22972005889341	0.00740585533210868	-0.249773498799232	0.00372481630403881	-0.0200534399058223	0.909014266132044
TUBGCP3	ENSG00000126216	-0.181293669166176	0.0209754747730184	-0.135475497905404	0.0603768583175347	-0.202219886043882	0.00327302408108285	-0.0667443881384779	0.532274439375482
TUBGCP2	ENSG00000130640	0.149165711969324	0.110495670572029	-0.0803710565906038	0.372188513750542	-0.0379513103198869	0.732930313735124	0.0424197462707169	0.748192090819369
TUBG2	ENSG00000037042	-0.0156628002306292	0.965696491853212	0.0994745639247476	0.664101727936182	0.00274914131319667	0.991767094898334	-0.0967254226115509	0.742033643632397
TUBG1P	ENSG00000237972	0.510615434200666	NA	0.963324023850978	NA	-0.135046251388633	NA	-1.09837027523961	NA
TUBG1	ENSG00000131462	-0.186132656506569	0.095371305610677	-0.109142058531198	0.30562509337041	-0.104947914232471	0.347420651706214	0.00419414429872663	0.983346548723512
TUBE1	ENSG00000074935	0.0470962547730567	0.841687294060661	-0.412659408974081	0.000819258935484506	-0.371415120660819	0.00293988767058529	0.0412442883132619	0.868413081632125
TUBD1	ENSG00000108423	0.0732135071730657	0.738011887946722	-0.211811937451381	0.113618937503397	-0.23679739326403	0.0800902677788412	-0.0249854558126495	0.923825369368022
TUBBP5	ENSG00000159247	-0.235708953122571	0.350253504316964	0.8296948281644	2.25687364079761e-07	0.511373453358872	0.00346267461071412	-0.318321374805528	0.138517620860961
TUBBP1	ENSG00000127589	-0.0167741849840939	0.969617619989108	-0.216333713192064	0.389847098403022	-0.00208842288231637	0.99445713114449	0.214245290309747	0.495595893505069
TUBB8P1	ENSG00000229298	0.652489926434675	NA	0.666170404674163	NA	0.770077671896429	NA	0.103907267222267	NA
TUBB8B	ENSG00000173213	0.475156968411574	NA	1.53759592004352	0.0436907512778425	1.3595409073343	0.0946805364030163	-0.178055012709223	NA
TUBB8	ENSG00000261456	0.71461040203157	NA	0.562267981583139	0.598708213355379	0.736851682604448	NA	0.174583701021309	NA
TUBB6	ENSG00000176014	-0.0336002397665664	0.808332645626571	0.342110244623809	3.61830788876831e-07	0.305756679827654	9.06286390876491e-06	-0.0363535647961551	0.780051858353119
TUBB4B	ENSG00000188229	0.289762009094136	8.58205365044315e-05	-0.269672212962764	7.56775854881975e-05	-0.0509534537841696	0.610443060718878	0.218718759178594	0.00784948769012512
TUBB4A ENSG00000104833	ENSG00000104833	1.64510051580538	NA	1.00787606152095	NA	0.987328051957287	NA	-0.0205480095636642	NA
TUBB3	ENSG00000258947	0.67369757065413	2.87553337393518e-05	0.663496516836173	1.07178827305756e-05	0.922184960850406	8.48734330745303e-11	0.258688444014233	0.204323385744542
TUBB2A	ENSG00000137267	0.481274966425181	0.00702942052032474	0.406516568345948	0.0147629682099817	0.725110883209144	9.59652381076774e-07	0.318594314863195	0.10093237953942
TUBB1	ENSG00000101162	0.0635665726827419	NA	-0.51518021583278	0.380004497852848	-0.639621328058583	0.271051966216127	-0.124441112225803	NA
TUBB	ENSG00000196230	-0.0301288112596343	0.820617706971912	-0.2007958834734	0.00322261923028873	-0.206869837520678	0.00310610916105804	-0.00607395404727731	0.968168095445588
TUBAP2	ENSG00000214391	-0.100460958574184	NA	-0.300468220115238	0.442502240959579	0.0860448450492667	0.858414181028894	0.386513065164505	NA
TUBA8	ENSG00000183785	0.257762082973314	NA	-0.000408031028357957	0.999567339337833	0.0219597167931023	0.968413482842679	0.0223677478214602	NA
TUBA5P	ENSG00000214796	0.369396815783776	0.211739178605919	0.502720619395162	0.0319402383035821	0.401162613186077	0.110832265593074	-0.101558006209085	0.796878381091817
TUBA4B	ENSG00000243910	0.280254056446607	0.47509961633161	-0.034897233246661	0.934419779545202	0.207232408402237	0.557223491097187	0.242129641648898	NA
TUBA4A	ENSG00000127824	0.319143083803899	0.000975526220555117	-0.0195228124466941	0.889097393212542	0.202550774909761	0.0373776446102102	0.222073587356455	0.0434104393864375
TUBA3FP	ENSG00000161149	0.364435978072433	NA	0.362594992440433	NA	0.0969523929529024	NA	-0.265642599487531	NA
TUBA3D	ENSG00000075886	-0.11235561072248	NA	0.930964013149726	0.0832432637158191	0.173616471289134	0.828624741981403	-0.757347541860592	NA
TUBA1C	ENSG00000167553	0.404183304552501	3.13415721980528e-08	-0.179444785393956	0.0194659003014603	0.168106019488082	0.0383172961338539	0.347550804882038	8.85101472406783e-06
TUBA1B	ENSG00000123416	0.0627412848069919	0.495801412498039	-0.209058868060146	0.000313348586262095	0.0499551477930901	0.539958830668749	0.259014015853236	4.57038678252735e-05
TUBA1A	ENSG00000167552	-0.092661681461762	0.967413455891492	-1.49429408636445	0.199140501250681	0.178195503457514	0.916985016798414	1.67248958982197	0.235717352673935
TUB	ENSG00000166402	0.404456189245401	NA	0.82605864656423	0.00598610609253872	0.93426073381957	0.00146619764027153	0.10820208725534	NA
TTYH3	ENSG00000136295	0.154310827273821	0.189947701139321	0.200767265872813	0.029873220385025	0.286473731652743	0.00134657570938109	0.0857064657799302	0.540149903837705
TTYH2	ENSG00000141540	1.03738330232446	NA	0.956138843441727	0.0144280222816595	1.5412512634029	1.3091059802612e-05	0.58511241996117	NA
TTYH1	ENSG00000167614	-0.116319445498892	NA	0.0950009421283086	0.888328456350865	-0.354746887038814	0.553881079912721	-0.449747829167123	NA
TTPAL	ENSG00000124120	-0.0172410435926402	0.924127734643535	0.163176408280856	0.0783597883614243	0.132473431938333	0.189182993381919	-0.0307029763425235	0.851642830313171
TTPA	ENSG00000137561	-0.438650898611167	NA	-0.726564248072494	0.0540519084384609	-1.02641318758512	0.00432969751482936	-0.299848939512622	NA
TTN-AS1	ENSG00000237298	0.318294520979749	0.0430169104939913	0.233875046154595	0.102213268508024	0.209373779637831	0.174209055976622	-0.0245012665167645	0.930644545494776
TTN	ENSG00000155657	0.32167350334988	0.0500979694422659	0.242388161109274	0.102235737426188	0.215613533373539	0.178093939272277	-0.026774627735735	0.926983103228525
TTLL9	ENSG00000131044	-0.792295552955401	NA	0.0118859309753654	0.988007701697364	-0.514625824071071	0.422235832287609	-0.526511755046436	NA
TTLL8	ENSG00000138892	-0.815472845392513	NA	-0.645459862621084	NA	-1.15165159202665	NA	-0.506191729405569	NA
TTLL7	ENSG00000137941	-0.269645026470255	0.580386569284821	0.283654052985783	0.446441428428468	-0.143521360138204	0.754143145111071	-0.427175413123987	NA
TTLL6	ENSG00000170703	-0.00480108490281886	NA	0.0238726827827017	NA	-1.73289504619381	NA	-1.75676772897651	NA
TTLL5	ENSG00000119685	0.0454981830480149	0.781006226534266	0.0499555531910482	0.676799967433046	0.123383892385472	0.238886193970765	0.0734283391944242	0.607530546233757
TTLL4	ENSG00000135912	0.0462913518340956	0.813693849653415	-0.110556273313416	0.380865284708708	-0.0795097665839241	0.571279753780577	0.0310465067294916	0.87800483567229
TTLL3	ENSG00000214021	-0.00492077054825871	0.984131782850421	0.224491504853301	0.0571787461787634	0.0461268621298417	0.789792608902345	-0.17836464272346	0.235717352673935
TTLL2	ENSG00000120440	0.720883994197203	NA	1.65176625484735	0.00173325583748634	1.56979478726897	0.00355834024192468	-0.0819714675783846	NA
TTLL13P	ENSG00000213471	0.106990773928934	NA	0.79994729904703	0.0911363345170085	0.222436187209727	0.739338133274	-0.577511111837303	NA
TTLL12	ENSG00000100304	0.300389041521952	3.22954025824313e-05	0.00175700297591003	0.987660197462622	0.142919374619685	0.0677060401123679	0.141162371643775	0.118922874941259
TTLL11-IT1	ENSG00000237548	0.607110997392581	NA	0.651791024902754	0.379785054029941	0.645491842100371	0.402695800982076	-0.00629918280238215	NA
TTLL11	ENSG00000175764	0.290838451039677	0.408334148917709	0.217255919851136	0.4809912861624	0.0719029022574403	0.853443259850926	-0.145353017593696	0.729708097360484
TTLL10	ENSG00000162571	-0.26323114835596	NA	-0.134750351935279	0.875512395063249	0.0506331533707502	0.956431000700104	0.185383505306029	NA
TTLL1-AS1	ENSG00000230319	-0.091031522412619	NA	1.03597033206702	0.0158587819924588	0.297647418775428	0.623625490728647	-0.738322913291595	NA
TTLL1	ENSG00000100271	-0.234663540061371	0.564402260995429	0.455161684834351	0.091431182218525	0.113777252418467	0.767644597358199	-0.341384432415884	NA
TTL	ENSG00000114999	-0.0585553713809237	0.675414953790942	-0.0177576038895415	0.888328456350865	0.0794244647459242	0.453799782093447	0.0971820686354656	0.419732019033156
TTK	ENSG00000112742	0.0758587557003718	0.649395209738345	-0.21828560147603	0.034560245520774	0.0168066060566085	0.917660042305705	0.235092207532639	0.0528889107179761
TTI2	ENSG00000129696	0.11090564382915	0.417066554246758	-0.388362095684554	1.77890477704177e-05	-0.133760752240841	0.232668127885539	0.254601343443713	0.0245222414740899
TTI1	ENSG00000101407	0.153490513805933	0.213181153548222	0.0298229058243957	0.828647679475476	0.0225853997321539	0.881556391888568	-0.00723750609224178	0.972372875072845
TTF2	ENSG00000116830	0.0531312845943882	0.606108605329385	-0.366578746524614	3.6966750324504e-10	-0.356916515532309	7.40153643986556e-10	0.0096622309923052	0.944959032543864
TTF1	ENSG00000125482	0.050276371606627	0.785071712907586	-0.263946492453015	0.00878911257753002	-0.112536532594214	0.364676714651145	0.151409959858802	0.271924778576056
TTC9C	ENSG00000162222	-0.0177350675196872	0.952998054255936	0.0183017504088794	0.935637823801574	-0.0596172942170979	0.787942554161029	-0.0779190446259773	0.76029516169988
TTC9	ENSG00000133985	-0.110418752945536	0.738805275263241	-0.602718727843087	0.00124633444842337	-0.51239828107708	0.00718041080369128	0.0903204467660072	0.797780501436626
TTC8 ENSG00000165533	ENSG00000165533	0.117171007159613	0.363965698558782	0.0663365103804006	0.576550348815276	0.0899428695835412	0.444113930632144	0.0236063592031407	0.896943081231927
TTC7B	ENSG00000165914	0.0378349816383226	0.807986562204386	0.429300948878191	9.56575716394942e-09	0.440450837604263	2.67039991681621e-09	0.0111498887260726	0.949557665650464
TTC7A	ENSG00000068724	-0.0648142835933594	0.778728214186106	-0.0663848938364769	0.702711731646012	0.00352367376068177	0.985467479463312	0.0699085675971586	0.749502873131532
TTC6	ENSG00000139865	0.0289267682515767	0.95037661910108	0.157160123438435	0.59700006955336	-0.189780427970612	0.529138735428922	-0.346940551409048	0.257267463307184
TTC5	ENSG00000136319	0.0237118973236651	0.918083108027731	0.0694608026519171	0.645428945345397	-0.0206159779367735	0.909978569721224	-0.0900767805886906	0.622867008161248
TTC41P	ENSG00000214198	-0.151108322809764	NA	0.43125207394538	0.364191582134778	0.598893136470695	0.181793764772723	0.167641062525314	NA
TTC4	ENSG00000243725	-0.152003642775846	0.223807076836306	-0.280682718820172	0.00299607726528336	-0.22198618521438	0.0262771241724591	0.0586965336057923	0.721897441008788
TTC3P1	ENSG00000215105	-0.246980801436913	NA	0.234571018571722	0.67186954323145	-0.0635471188736685	0.923299908760396	-0.29811813744539	NA
TTC39C-AS1	ENSG00000264745	0.0426522493392156	NA	-0.689091384893908	0.258316791015347	-0.0619222745874496	0.9394807298692	0.627169110306458	NA
TTC39C	ENSG00000168234	0.188868220266026	0.351527119371886	-0.0448462623716971	0.834276738101837	0.0526746111757521	0.814658343076967	0.0975208735474492	0.690361586858112
TTC39B	ENSG00000155158	-0.257409619969561	0.0459101831895422	0.314852652535041	0.00288159694133282	-0.118725080862427	0.38232195529072	-0.433577733397468	0.000122211637064978
TTC39A	ENSG00000085831	0.127243257623019	NA	-0.653558630777978	0.0948329313228776	-0.0497014478339866	0.928841506540703	0.603857182943991	NA
TTC38	ENSG00000075234	0.164443188275726	0.227527881784348	-0.101562928727011	0.421770478111633	0.013413469309484	0.936761761902695	0.114976398036495	0.459869134757432
TTC37	ENSG00000198677	-0.0219509005722053	0.901821329378884	0.0287932419827733	0.819071122668509	0.0113838352663495	0.936199135496739	-0.0174094067164238	0.923507050473234
TTC36	ENSG00000172425	-0.00272718372533312	NA	0.680848175378232	NA	-0.180952215797028	NA	-0.861800391175259	NA
TTC33	ENSG00000113638	-0.0506953463103544	0.836129862806139	-0.0417259785004648	0.825195778763007	-0.0687439953367012	0.715543514656158	-0.0270180168362365	0.919502734094555
TTC32	ENSG00000183891	-0.450066508417449	0.0793819009052169	0.11367512963833	0.690527305931956	-0.205775948722999	0.44244532789688	-0.319451078361329	0.258180949333468
TTC31	ENSG00000115282	-0.0309558863922264	0.901077048951284	0.0988972152543989	0.521515590333231	-0.0768368483028414	0.657258787579621	-0.17573406355724	0.292341528003661
TTC30B	ENSG00000196659	-0.591676717832376	0.0330430007309667	-0.068016743782904	0.844672358349536	-0.0560761289639978	0.879309948157307	0.0119406148189061	NA
TTC30A	ENSG00000197557	0.269951845158931	0.515683569458892	0.644251940185338	0.0184263613569795	0.714262407723714	0.00860070238290297	0.0700104675383766	0.88988495211539
TTC3-AS1	ENSG00000228677	0.212836988451013	0.455755078143904	-0.0511160013576747	0.865303820758585	0.0591900295237844	0.845971688694396	0.110306030881459	0.748192090819369
TTC3	ENSG00000182670	0.111920516866653	0.381097239801292	0.0543854869086545	0.652435043970781	0.111458865221314	0.308294585120073	0.0570733783126595	0.707923824427751
TTC29	ENSG00000137473	0.307038542442477	NA	-1.42550442915665	NA	-0.857380194503376	NA	0.568124234653274	NA
TTC28-AS1	ENSG00000235954	-0.411545429965654	0.0136662628082617	-0.196990626474841	0.245689224090402	-0.36228988112139	0.0183259168731555	-0.165299254646549	0.460546823311944
TTC28	ENSG00000100154	-0.298079565221693	0.106099101345258	-0.141859703768697	0.440110952853953	-0.431319664517737	0.00405565200925064	-0.28945996074904	0.132392445285897
TTC27	ENSG00000018699	-0.204036683709012	0.160391057336913	-0.279839534094206	0.0159571143696038	-0.443548407525143	4.64581311366157e-05	-0.163708873430937	0.310410330912914
TTC26	ENSG00000105948	-0.00217814275106245	0.995857272681602	-0.254951789325397	0.0851463416995875	-0.122614699215815	0.490898013771665	0.132337090109582	0.539653409855256
TTC23L-AS1	ENSG00000272323	-0.660546082643731	NA	0.134090488559355	NA	0.393048303265776	NA	0.258957814706422	NA
TTC23L	ENSG00000205838	-0.563461431129114	NA	0.210787861097638	0.7518934222859	-0.170109440220014	0.816750654754078	-0.380897301317651	NA
TTC23	ENSG00000103852	-0.151844041398376	0.366678379729609	0.156113326066516	0.249469972987018	0.0341383462686691	0.855495424547379	-0.121974979797847	0.494117893596783
TTC22	ENSG00000006555	-0.326172649381256	0.419677284039071	0.647010483228688	0.0176828426948337	0.433355545874568	0.160204926646979	-0.21365493735412	0.611915600549895
TTC21B-AS1	ENSG00000224490	-0.0222312548737692	0.96993346803646	0.0834130576199663	0.835879852740479	-0.043497700379611	0.920955629814361	-0.126910757999577	NA
TTC21B	ENSG00000123607	-0.0939323827497189	0.706834265880541	0.119656169626925	0.508199329478275	0.0637124173197314	0.769638913579732	-0.0559437523071936	0.832914513090967
TTC21A	ENSG00000168026	0.323479607083522	NA	0.38379575727126	0.387887635055528	0.381055430212025	0.406208975974051	-0.00274032705923489	NA
TTC19	ENSG00000011295	0.0919955342509172	0.355371140838226	-0.106425918440918	0.178115589019822	-0.0759107362889105	0.396693954466462	0.030515182152008	0.816757927381095
TTC17	ENSG00000052841	0.144842265530583	0.120194610084832	-0.027796291476683	0.797033414837434	0.0396008412316785	0.718598908813412	0.0673971327083615	0.569528112627921
TTC14 ENSG00000163728	ENSG00000163728	0.0802761589203837	0.575261557207197	0.177112877687829	0.0602012711096101	0.11179601476439	0.309212006403199	-0.065316862923439	0.660406617748467
TTC13	ENSG00000143643	0.20545797320087	0.0768739147952155	-0.131630607363703	0.23997099995285	-0.090407497934988	0.471509420309341	0.0412231094287145	0.819693726129468
TTC12	ENSG00000149292	0.235767975765961	0.239792061595084	0.439557929895246	0.00331363938021284	0.338956558477286	0.0335247807913174	-0.10060137141796	0.682942790517871
TTC1	ENSG00000113312	0.0729187347739164	0.662072853775597	-0.18600330080322	0.0814053737924102	-0.0689336095880096	0.618893269238167	0.11706969121521	0.427625550636667
TTBK2	ENSG00000128881	-0.112686340134374	0.423661895186441	0.292503503570315	0.00184702706543969	0.113555130393747	0.337708445173121	-0.178948373176568	0.143039001527099
TSTD2	ENSG00000136925	0.0339679222012212	0.859109023432303	0.23187486220425	0.0215554672112384	0.20322450273145	0.0546254682062474	-0.0286503594727998	0.878451852065419
TSTD1	ENSG00000215845	-0.267055153445976	0.407051091363451	-0.220348496650067	0.421362154017944	-0.296190608670638	0.268596239609995	-0.0758421120205705	0.861196239049174
TST	ENSG00000128311	0.179981657210061	0.589429763577735	-0.119478249080675	0.687376143588356	0.0169042062851302	0.961236317921338	0.136382455365805	0.706989147213474
TSSK6	ENSG00000178093	0.392580525216449	NA	0.509290419745987	0.329194904666469	0.0323797186344629	0.965475206281919	-0.476910701111525	NA
TSSK5P	ENSG00000227473	0.378518800552424	NA	0.211873940008033	0.709064484690731	0.348140401066411	0.50913863619551	0.136266461058378	NA
TSSK4	ENSG00000139908	0.253451554915825	NA	0.0233552872352032	0.966691109461084	0.134584318671023	0.789580520698746	0.11122903143582	NA
TSSK3	ENSG00000162526	-0.0992037130767484	NA	0.0824548142440012	0.886721810340676	-0.0531532077755512	0.930882827053786	-0.135608022019552	NA
TSSK2	ENSG00000206203	-0.543687923571111	NA	-0.515458234934176	0.553872795278468	-0.501153899094568	0.575836255184213	0.0143043358396073	NA
TSSC4	ENSG00000184281	0.123224881630463	0.669760851866212	-0.308874406972275	0.0976649980308031	-0.17817046795985	0.416332949532419	0.130703939012425	0.650898213885141
TSR3	ENSG00000007520	0.202719172450407	0.17025775877448	-0.11783619458768	0.403000866120312	0.0571116220737523	0.738037628288082	0.174947816661432	0.268760907839576
TSR2	ENSG00000158526	0.131046569055314	0.3470293005484	-0.153535482915842	0.167612018942695	0.0624698170580291	0.660667029773471	0.216005299973871	0.0799426619843181
TSR1	ENSG00000167721	0.233863225290872	0.000391657741292069	-0.282351794327422	2.05844683588182e-06	-0.0755377348201072	0.333243266454709	0.206814059507314	0.00398724778407873
TSPYL5	ENSG00000180543	0.0264212445036478	0.897879290474139	-0.150542528333316	0.194163191014894	-0.207207652498617	0.0611080050606644	-0.0566651241653009	0.755055575542295
TSPYL4 ENSG00000187189	ENSG00000187189	-0.0572875071404183	0.8387337870453	0.0647437236532645	0.754920616078728	-0.0401610363554138	0.863323943052417	-0.104904760008678	0.665302397127573
TSPYL2	ENSG00000184205	0.227018056006883	0.201419011717114	-0.17782061345675	0.27201350051819	0.101629888070048	0.585525358614158	0.279450501526798	0.108006316488166
TSPYL1	ENSG00000189241	-0.0892570977430935	0.516494046580765	-0.0417540184164631	0.739691629223577	-0.0476749201739189	0.717647938398007	-0.00592090175745573	0.976699632134079
TSPY26P	ENSG00000235217	-0.3557958691268	NA	-0.408472670765135	0.590103797734496	-0.664006263084213	0.353181023947276	-0.255533592319079	NA
TSPOAP1-AS1	ENSG00000265148	0.00940873555603067	0.965983826664799	0.0642942045462811	0.637884090890847	0.10899588844356	0.395926333246679	0.0447016838972788	0.810179818428046
TSPO	ENSG00000100300	0.143316634643101	0.157829111804489	0.277768793615799	0.000243366133496815	0.324859503744133	1.32930919035803e-05	0.0470907101283344	0.728589110544535
TSPEAR-AS2	ENSG00000182912	0.238787414664857	0.498395278397054	0.39682447915892	0.117048978054802	0.168248080765557	0.600972171505706	-0.228576398393363	0.516253028167452
TSPEAR-AS1	ENSG00000235890	-0.125931672149635	NA	-0.287646180310112	0.713020355468337	-0.575896703038599	0.420878398234312	-0.288250522728488	NA
TSPEAR	ENSG00000175894	0.103384862381855	0.760497948771134	0.306677221105632	0.1306681705511	0.0335906321334982	0.911299618095758	-0.273086588972134	0.279383811165087
TSPAN9	ENSG00000011105	0.0168950387513741	0.925040807699225	0.0771271736133698	0.472324682220641	0.205524393342997	0.0225427691720593	0.128397219729627	0.275460215149044
TSPAN8	ENSG00000127324	-0.0319212744893253	NA	-0.548586689488284	0.364029629167934	-1.60518047214867	0.00252828981101801	-1.05659378266039	NA
TSPAN7	ENSG00000156298	-0.36363415819874	NA	0.0183920513291127	0.976131224953127	0.0486773776394731	0.932227792029192	0.0302853263103604	NA
TSPAN6	ENSG00000000003	-0.187528094673624	0.327315739392357	-0.06348396447012	0.744805456844387	-0.050864300667823	0.811025690905505	0.0126196638022971	0.967111256566644
TSPAN5	ENSG00000168785	-0.183993474382171	0.56083250290727	0.506001265687955	0.0103510608352992	0.556911691636404	0.00490097486310126	0.0509104259484488	0.893801307690328
TSPAN4	ENSG00000214063	0.120873917363398	0.683062293488296	0.182966895587079	0.382211466776521	0.212588976492422	0.317701775752263	0.0296220809053432	0.936372013074248
TSPAN33	ENSG00000158457	0.014724653883825	0.981076906151188	0.211632690358384	0.561916253448353	0.403893005523258	0.208048780453066	0.192260315164874	NA
TSPAN31 ENSG00000135452	ENSG00000135452	0.0186572070666761	0.914538021516045	-0.0724572863540835	0.499745320477716	-0.0871761348158411	0.422169178111806	-0.0147188484617575	0.936372013074248
TSPAN3	ENSG00000140391	0.233745685356637	0.00827702313127776	0.147488480354353	0.0810328411860917	0.375681041771706	2.97589136402474e-07	0.228192561417353	0.0125027574575617
TSPAN2	ENSG00000134198	-0.151663693253114	NA	0.0233604652037965	0.974398087256689	0.164697317534413	0.796729787629118	0.141336852330616	NA
TSPAN18	ENSG00000157570	-0.266528773046981	NA	0.628222454333775	0.298744469579704	0.707179402370242	0.247237033967614	0.0789569480364671	NA
TSPAN17	ENSG00000048140	0.25344755203897	0.0119680348993532	0.0152459753953152	0.914897356769087	0.229835079075062	0.0132412754936136	0.214589103679747	0.0480708414314825
TSPAN16	ENSG00000130167	-0.0429185139305203	0.875506058045373	0.0928054804782934	0.61402623663154	0.333413433585875	0.0178748336699663	0.240607953107581	0.172964202872498
TSPAN15	ENSG00000099282	-0.229463750814919	0.0677658504051924	0.1363435610609	0.247804557963744	-0.00111952838967958	0.994341838871003	-0.13746308945058	0.348474764156776
TSPAN14	ENSG00000108219	-0.0878395379664167	0.509120720924741	0.207166288893935	0.0181086626706815	0.163404278385267	0.0885874898986101	-0.0437620105086678	0.776227977178169
TSPAN13	ENSG00000106537	-0.000701414217957866	0.997369591817719	-0.180432339261427	0.0570514618405372	0.0833357805171864	0.473522448919985	0.263768119778613	0.010728101849379
TSPAN12	ENSG00000106025	-0.0837552847160327	0.83383728445597	-0.232028389667404	0.363775515661534	-0.269530948773222	0.290055280965914	-0.0375025591058175	0.935440787540255
TSPAN11	ENSG00000110900	-1.09380592052395	NA	-0.289416681579815	0.813894119975305	-0.506094951243392	0.675812494284683	-0.216678269663577	NA
TSPAN10	ENSG00000182612	0.456377529150892	0.0961888812624939	0.915636420844913	1.00985369966577e-05	1.01813758350171	4.29052926073242e-07	0.102501162656799	0.781123529763937
TSPAN1	ENSG00000117472	-0.206568910569833	0.053652640663316	1.2182239907768	2.74666368882329e-61	1.04272227562103	2.62705473061995e-45	-0.175501715155767	0.0942856689375476
TSNAXIP1	ENSG00000102904	0.130577599429501	0.600622786121022	0.169136302758478	0.358504586255461	0.010760217648267	0.967257702192883	-0.158376085110211	0.502477661948677
TSNAX-DISC1	ENSG00000270106	0.0689107735199853	0.62990466273141	-0.0166987919279881	0.901629879432486	0.0860434450969689	0.439846921701895	0.102742237024957	0.418980400347433
TSNAX	ENSG00000116918	0.0556646346402639	0.729383596212462	-0.0353738954467998	0.78688121294413	0.0856231534083049	0.463920677428513	0.120997048855105	0.345628247576559
TSNARE1	ENSG00000171045	-0.165470628835142	0.651479443719873	0.192302847215986	0.480514485935185	0.151428872592192	0.615144245439749	-0.0408739746237941	0.928866483599998
TSN	ENSG00000211460	0.0455134791835679	0.791787412732948	-0.372566688878075	1.96220438186115e-05	-0.222817605894717	0.0214289929661658	0.149749082983359	0.231517492523653
TSLP	ENSG00000145777	-0.166695520688457	NA	-0.535010324178231	0.164822222990333	0.0782172392539737	0.882801602269651	0.613227563432205	NA
TSKU	ENSG00000182704	0.111427229933466	0.576679524504147	0.303002118429539	0.0173306945581435	0.177069732157574	0.231839658777594	-0.125932386271965	0.505787486732724
TSHZ2	ENSG00000182463	-0.0957574944331333	0.860996422779769	0.043322881924583	0.922482719097226	-0.127578888622638	0.766978719817594	-0.170901770547221	NA
TSHZ1	ENSG00000179981	-0.333503673024536	0.143500084874082	-0.277781267444599	0.165818242796924	-0.206094159064057	0.351541117497499	0.0716871083805421	0.831837612515879
TSHR	ENSG00000165409	0.0453319732570696	NA	0.128935541215751	0.843804490935653	-0.111627100133549	0.876029466204967	-0.2405626413493	NA
TSGA13	ENSG00000213265	0.0913261998676829	NA	0.238097320833832	0.790574213244239	0.111701838282812	0.910551223169223	-0.12639548255102	NA
TSGA10IP	ENSG00000175513	0.139994531183325	NA	0.161403173542017	NA	0.493722720978975	NA	0.332319547436958	NA
TSGA10	ENSG00000135951	-0.10350829015965	0.570866599520054	0.0484672757816469	0.769266897628521	0.0667090061551197	0.68769171786773	0.0182417303734727	0.940557927641697
TSG101	ENSG00000074319	-0.123250426225334	0.356090987391932	-0.0412931367641769	0.759539942635731	0.0159346036547868	0.917308335072034	0.0572277404189636	0.725324391585887
TSFM	ENSG00000123297	-0.13126017497186	0.531071388874024	-0.534257785580998	4.58200469899252e-05	-0.385263606404386	0.0051114545115557	0.148994179176611	0.478977013865127
TSEN54	ENSG00000182173	0.0954338871922547	0.569880830210631	-0.232048546249168	0.0398569092969997	-0.128433775060991	0.327730896706547	0.103614771188177	0.540599417233058
TSEN34	ENSG00000170892	0.225191945235141	0.0393534806823341	0.0919292546730641	0.421770478111633	0.10613179912039	0.360385664799085	0.0142025444473262	0.943439265709504
TSEN2	ENSG00000154743	0.155463481539374	0.352673318048097	0.00527929783756938	0.979888583134552	0.108508108244223	0.48527001151011	0.103228810406654	0.590782347081812
TSEN15	ENSG00000198860	-0.201358298259071	0.136607169940087	-0.403922936297443	8.97661530283429e-05	-0.447590372605499	1.0024887559154e-05	-0.0436674363080561	0.829702211793712
TSC22D4	ENSG00000166925	0.0912431071477625	0.528399475330529	0.206786276964914	0.0322965582448652	0.172248388441796	0.0966879994641296	-0.0345378885231183	0.843943641709033
TSC22D3	ENSG00000157514	-0.465153582680209	0.0797194573332322	0.173741622960333	0.523812492478481	-0.0621750808301847	0.855242944807475	-0.235916703790518	0.46126961405576
TSC22D2	ENSG00000196428	-0.169189240907543	0.152282015122574	0.376736938756324	1.1990000769944e-05	0.254969328776046	0.00625611816770482	-0.121767609980277	0.346617586008117
TSC22D1-AS1	ENSG00000278156	0.548491087011583	NA	1.13872256910757	0.045481940865314	0.786712362220151	0.22606181155916	-0.352010206887422	NA
TSC22D1	ENSG00000102804	0.102636736670059	0.546374022519962	0.43084572670768	2.38247824402071e-05	0.514432618192751	1.90655045753972e-07	0.0835868914850711	0.628268646159155
TSC2	ENSG00000103197	0.102587664174093	0.580214065670091	0.141277315568381	0.2940944820646	-0.0265601134399474	0.887168115839746	-0.167837429008328	0.295636506152465
TSC1	ENSG00000165699	-0.120543673977205	0.2497102654806	0.207884568430573	0.00757629425278988	-0.00941310190993524	0.942060408101563	-0.217297670340508	0.0163636499841383
TSBP1-AS1	ENSG00000225914	-0.0585376591671206	NA	0.161007072261176	0.836987435162748	0.416386628256081	0.550312990934781	0.255379555994905	NA
TSBP1	ENSG00000204296	0.278234052376389	NA	0.480494569039345	NA	0.356981275558618	NA	-0.123513293480728	NA
TSACC	ENSG00000163467	0.144904346146358	0.385706920573952	-0.208125428086323	0.105675099899714	-0.0726356215417424	0.667205580591798	0.13548980654458	0.443949570925757
TRUB2	ENSG00000167112	-0.109254305103266	0.470377122306538	-0.0928527324504053	0.464315281609889	-0.279473756060935	0.00687418279638809	-0.18662102361053	0.16118368186559
TRUB1	ENSG00000165832	0.0692996876631064	0.665774119398138	-0.331193207327936	0.000372298674498549	-0.192171250763606	0.0654844722105123	0.13902195656433	0.300435291126872
TRRAP	ENSG00000196367	0.100887093211602	0.224862285857747	-0.0481487086851908	0.552491977719589	-0.0557253086121046	0.502107439903332	-0.00757659992691383	0.95650198812233
TRPV6	ENSG00000165125	-0.433367211932289	NA	0.763952346592381	0.0726435816193701	0.463086751499123	0.357336361338667	-0.300865595093258	NA
TRPV4	ENSG00000111199	0.292331421768689	NA	1.41876909053177	0.00221429258584843	1.62628067104689	0.000341810744101451	0.207511580515125	NA
TRPV3	ENSG00000167723	0.377998817513059	0.404155633753764	0.0204117359940657	0.969659128996864	0.102636462386821	0.834460469782294	0.0822247263927555	0.896328327567015
TRPV1	ENSG00000196689	0.0219389431308556	0.946348356207871	0.217974801121537	0.223565899264384	0.101960095421084	0.648453356402857	-0.116014705700453	0.654197333597785
TRPT1	ENSG00000149743	0.106742562107658	0.81927464702923	0.263014949611702	0.367657474129394	0.115753149077227	0.752653622949446	-0.147261800534475	0.723023666581462
TRPS1	ENSG00000104447	-0.261034267138004	0.159880529467521	0.0985293915767278	0.605929703420607	-0.125371419029488	0.508658491399211	-0.223900810606216	0.249797968928071
TRPM7	ENSG00000092439	-0.0140868876058209	0.931371123281043	-0.157196638339697	0.0573351714340088	-0.097463884569013	0.309764300598566	0.059732753770684	0.64648194808422
TRPM6	ENSG00000119121	-0.0788455103463532	NA	-0.217622537273848	0.839760160238073	-0.519952137445111	0.606339657575025	-0.302329600171262	NA
TRPM4	ENSG00000130529	0.153208883005018	0.46432130465391	0.464186356240326	0.000580804313462725	0.327727534325349	0.0256129488331511	-0.136458821914977	0.519566745898719
TRPM3	ENSG00000083067	0.105176085500538	NA	-0.261966454998094	0.639177391724433	-1.11217923423186	0.0120617881147422	-0.850212779233771	NA
TRPM2-AS	ENSG00000230061	0.350912591272221	0.197961048692285	0.481003708566385	0.024676101968612	0.31864704847975	0.18966783019386	-0.162356660086634	0.626854158854177
TRPM2	ENSG00000142185	0.273365027447373	0.0423028532853972	0.0387482093226822	0.817723732835767	0.123935250357036	0.389368972383771	0.085187041034354	0.652774934395854
TRPM1	ENSG00000134160	-0.553443492374445	NA	-0.230881747690616	0.80817298484234	-0.731361026218438	0.376391319244155	-0.500479278527822	NA
TRPC7-AS2	ENSG00000250947	-0.0150625544646394	NA	-0.153123758956113	0.864516621499631	-0.0152459971490766	0.986427257657665	0.137877761807037	NA
TRPC7-AS1	ENSG00000248211	0.197906811532095	NA	0.20238656378607	0.826572690899223	0.688720731714496	0.358854818001514	0.486334167928426	NA
TRPC7	ENSG00000069018	0.302400410874579	NA	-0.0209361579732374	0.973468614130833	0.304705386853829	0.516286956043493	0.325641544827066	NA
TRPC6	ENSG00000137672	-0.318334508944461	NA	0.0586184966484544	0.946587003928936	-0.445657326791647	0.557318286962307	-0.504275823440101	NA
TRPC5	ENSG00000072315	0.692854088491145	NA	0.528622134028136	NA	-0.515433898120102	NA	-1.04405603214824	NA
TRPC4AP	ENSG00000100991	0.134227212243567	0.172174756492268	0.0570005404013308	0.564911675596731	0.0337711660928142	0.771339456343111	-0.0232293743085165	0.874718535864404
TRPC4	ENSG00000133107	-0.068927129081548	NA	-0.559662636568644	0.328143857885339	-0.172398974227173	0.809369795511571	0.387263662341471	NA
TRPC1	ENSG00000144935	0.24615998659284	0.327328439076052	0.65019949997756	0.000154211239030398	0.530700400887398	0.00306613281890197	-0.119499099090162	0.679010402634498
TRPA1	ENSG00000104321	0.097028883813103	NA	0.897532152151425	0.0059252800607384	0.62561813729291	0.0827072291536902	-0.271914014858515	NA
TROAP	ENSG00000135451	0.440320137785949	1.43056224362326e-05	-0.260899701599684	0.0110976271366298	-0.0118801188722239	0.943785353426552	0.24901958272746	0.043037368844597
TRO	ENSG00000067445	-0.262925618440842	NA	0.133905490785628	0.784639440183297	-0.137350837996194	0.793360448444475	-0.271256328781822	NA
TRNT1	ENSG00000072756	0.0903895956610255	0.543617253371938	-0.0708957200849992	0.570529051565954	0.0295723492556635	0.842547140649724	0.100468069340663	0.487927270702986
TRNP1	ENSG00000253368	0.64519715941451	NA	1.3557984938432	0.0248529161165586	1.70378376669971	0.00324006034467174	0.347985272856516	NA
TRNAU1AP	ENSG00000180098	-0.184012440099715	0.425517033332613	0.445640663378893	0.00384692545382366	0.0837796810682317	0.71673715947802	-0.361860982310661	0.0506134578436204
TRMU	ENSG00000100416	0.177754615796037	0.0566058748246709	-0.156458806798999	0.0548685686727009	-0.0574245450888174	0.592126149414996	0.0990342617101814	0.380058676227924
TRMT9B	ENSG00000250305	-0.207820191905464	NA	0.746129735028365	0.290996331172403	0.440785683739916	0.599566099433774	-0.30534405128845	NA
TRMT61B	ENSG00000171103	0.102430001979513	0.730864281402992	-0.136079138371331	0.533311139168514	-0.0831864095557128	0.739338133274	0.0528927288156181	0.872553272904861
TRMT61A	ENSG00000166166	0.447803056012211	0.000731919139004018	-0.45231592942503	0.000306081379653561	-0.152830121928964	0.329317191334934	0.299485807496066	0.0582142948136722
TRMT6	ENSG00000089195	0.000482122448646942	0.998625935793991	-0.470225493446861	0.00041595862413677	-0.252113082443727	0.0982773911598075	0.218112411003134	0.246438464814099
TRMT5	ENSG00000126814	0.0100237010994271	0.967413455891492	0.103687778000838	0.460034919427461	0.137262131251931	0.321260499145463	0.0335743532510928	0.877665131829857
TRMT44	ENSG00000155275	0.356444997297765	0.0343487079612308	-0.10681496168344	0.582417286278369	0.0321057345932125	0.89109303497394	0.138920696276653	0.544690032943403
TRMT2B-AS1	ENSG00000225839	-0.395768569547654	NA	-0.282003787507629	0.633651486855833	-0.288339289331808	0.640140549439781	-0.00633550182417864	NA
TRMT2B	ENSG00000188917	-0.178891763634063	0.389377546904363	-0.313322351490445	0.0421455445973404	-0.38092555111442	0.0113381032350483	-0.0676031996239749	0.804678171354476
TRMT2A	ENSG00000099899	0.355773069411303	0.0142640168098908	-0.0888840085649529	0.609980301091193	-0.0489151671539545	0.807836000731059	0.0399688414109984	0.874618951520535
TRMT1L	ENSG00000121486	-0.240599728084338	0.0853964910305464	0.116746028665756	0.395745486245679	0.00982255210035071	0.958545472084444	-0.106923476565405	0.543456790956699
TRMT13	ENSG00000122435	0.0847530074839639	0.580509312042879	-0.078532211210271	0.527554395091464	-0.19964584935692	0.0579431431458389	-0.121113638146649	0.393531280326102
TRMT12	ENSG00000183665	0.0589145746091255	0.792714533035983	-0.252962532464925	0.0502475937143404	-0.179487756586182	0.206349143151742	0.0734747758787423	0.731755580571061
TRMT112P6	ENSG00000268412	-0.320422088156421	NA	0.337395732573667	0.740387410262726	0.235780408996154	0.831393859612805	-0.101615323577513	NA
TRMT112	ENSG00000173113	-0.196704487820054	0.0611828897482521	-0.0890382117500856	0.400536631826911	-0.100218922298286	0.355025583913437	-0.0111807105482007	0.953632692267878
TRMT11	ENSG00000066651	0.12851898263198	0.484646234657176	-0.126094696297356	0.405328890132307	-0.0347023082104636	0.85856473188059	0.0913923880868923	0.654950917752411
TRMT10C	ENSG00000174173	0.0712318341087296	0.689947695823669	-0.230162329906611	0.0360230710585834	-0.153272710391576	0.214716688133194	0.0768896195150349	0.663000298898678
TRMT10B ENSG00000165275	ENSG00000165275	-0.0205523973171803	0.945231470234615	0.0811121862720642	0.685979196478618	-0.0569395748130049	0.799707491461182	-0.138051761085069	0.542410616428577
TRMT10A	ENSG00000145331	-0.211268901844795	0.492004663635045	0.105966473894852	0.70798761264848	0.126675138155194	0.657205158134542	0.0207086642603418	0.962221886712214
TRMT1	ENSG00000104907	0.188099452598942	0.271406145263119	-0.0741437622451523	0.668559737045616	-0.0777115892877798	0.670808390260334	-0.00356782704262754	0.98974917426043
TRMO	ENSG00000136932	-0.104655883151827	0.681260856524065	0.0903473764025349	0.657947764495087	-0.0686646415055822	0.762409873647388	-0.159012017908117	0.481731957904807
TRIT1	ENSG00000043514	0.0317833480352769	0.84833343529475	-0.0461725978294353	0.703612962911344	0.0462406945012686	0.716742673551292	0.0924132923307039	0.481731957904807
TRIR	ENSG00000123144	-0.0753734956133659	0.595383635766994	-0.142463594544729	0.143212603808274	-0.136746885941313	0.183194652614142	0.00571670860341686	0.977235274511217
TRIQK	ENSG00000205133	-0.591448818854325	0.00238992497980094	0.816064738192467	2.95350206999831e-07	0.58675312313643	0.00050386956413023	-0.229311615056037	0.329640805703749
TRIP6	ENSG00000087077	0.0332239590291879	0.843345893967439	-0.148499111853073	0.117048978054802	-0.141883560155787	0.158660361037909	0.00661555169728514	0.972718703582909
TRIP4	ENSG00000103671	-0.0447922377683606	0.874297119285357	-0.00831221695558462	0.972826550768363	0.0259509930522236	0.910327116415828	0.0342632100078082	0.90619724241512
TRIP13	ENSG00000071539	0.259184942349334	0.00296642564220744	-0.314764155916699	4.5048762981126e-05	-0.0576576416083834	0.605405319379263	0.257106514308316	0.00532555736657988
TRIP12	ENSG00000153827	0.0929213733633032	0.37465807424133	-0.0114515962199533	0.920723411353335	0.0659515765109551	0.495032215436462	0.0774031727309085	0.487974557899636
TRIP11	ENSG00000100815	-0.117558141538401	0.310515244688604	0.0129791837352303	0.920756402590651	0.0405055441983957	0.747336311621976	0.0275263604631654	0.865002907370478
TRIP10	ENSG00000125733	-0.171725108344505	0.161333111623451	0.0589052372277723	0.646356826110577	-0.116803809915399	0.316975893683091	-0.175709047143171	0.153471039795216
TRIOBP	ENSG00000100106	-0.17474145288105	0.205755203218985	0.239343663434497	0.0248520598478781	0.147601881187602	0.234129073980214	-0.0917417822468954	0.582434073179293
TRIO	ENSG00000038382	0.0543097816134768	0.733710802638158	0.457901862148087	1.50005918671032e-08	0.428534471348606	1.79244464823493e-07	-0.0293673907994811	0.863764970934907
TRIML2	ENSG00000179046	0.931782352190949	NA	1.41064845459286	NA	1.39761424783665	NA	-0.0130342067562073	NA
TRIM9	ENSG00000100505	-0.278751638916768	NA	0.213360818539119	0.69831921731598	0.0824814652766146	0.897091461908743	-0.130879353262504	NA
TRIM8	ENSG00000171206	-0.0466341317308628	0.765970828792452	0.365679598165254	3.8571367784066e-06	0.315846159497943	9.52818153274077e-05	-0.0498334386673116	0.729369750227213
TRIM71	ENSG00000206557	-0.245243859907747	NA	0.0989165611759689	0.922636643704013	-0.0880048967908115	0.934563762570299	-0.18692145796678	NA
TRIM7-AS1	ENSG00000250900	0.0520271496828622	NA	1.21781117909237	0.0017586372937066	1.13247296167072	0.00444766976719446	-0.085338217421659	NA
TRIM7	ENSG00000146054	-0.443383571685646	0.143865621384328	1.05642833022371	3.96792665734006e-07	0.686453623835385	0.00238930691882699	-0.369974706388327	0.190968207531023
TRIM69	ENSG00000185880	-0.0982389465847671	0.768645517238512	0.184782713324653	0.396833988347945	0.385483013653303	0.0442348872773368	0.20070030032865	0.448002133129577
TRIM68	ENSG00000167333	-0.123077964422954	0.627035844240453	-0.156375728782861	0.414970756485161	-0.111959215533086	0.596977389067568	0.044416513249775	0.883451601910194
TRIM66	ENSG00000166436	0.61481689311699	0.00119803234087651	0.4285340318876	0.0184219843605901	0.462737748114405	0.0118422434032354	0.0342037162268054	0.927287004402581
TRIM65	ENSG00000141569	-0.137030854793909	0.518142749879118	0.143332128795927	0.386139708326217	0.0420690856442062	0.845797829064171	-0.10126304315172	0.654264620206084
TRIM62	ENSG00000116525	0.120378081100541	0.651479443719873	-0.151796203289968	0.456662137352341	-0.0450752555574154	0.860114409619887	0.106720947732552	0.699929198422036
TRIM61 ENSG00000183439	ENSG00000183439	-0.0239279837633442	NA	0.547839482052566	0.595629784898773	0.967861245806182	0.292069781527375	0.420021763753616	NA
TRIM60P18	ENSG00000227986	0.621919011884833	NA	1.04526865868933	0.24599127638111	0.825384581957677	0.41028955060597	-0.219884076731652	NA
TRIM6-TRIM34	ENSG00000258588	-0.295376157741843	0.0159312864439532	0.088136811429033	0.51684214556425	-0.260154118975048	0.0211961303593069	-0.348290930404081	0.00403639487099343
TRIM6	ENSG00000121236	-0.341457654007264	0.00407312803858822	-0.0346316612075004	0.826656513991954	-0.356415960286164	0.000875292742638963	-0.321784299078664	0.010035435207288
TRIM59	ENSG00000213186	-0.0888262410157389	0.34689834349513	-0.315112437696365	4.17797457579169e-07	-0.188349402301531	0.00579674820482117	0.126763035394834	0.144629618748698
TRIM56	ENSG00000169871	-0.0318265548144217	0.808033585918616	0.0485325968910828	0.59673808064116	-0.108436043167388	0.178209994340653	-0.156968640058471	0.0638522064569177
TRIM54	ENSG00000138100	0.978522024708705	NA	0.24665305252186	NA	-1.05540743508806	NA	-1.30206048760992	NA
TRIM52-AS1	ENSG00000248275	-0.127083054604988	0.813371910127097	0.406003666812156	0.195171769731602	0.112406525428789	0.794880396863325	-0.293597141383367	NA
TRIM52	ENSG00000183718	-0.0298352495957114	0.937119611296916	0.389734861081897	0.0351214881061265	0.298729908123609	0.143590184807975	-0.0910049529582888	0.773878230940068
TRIM5	ENSG00000132256	-0.0359582248942428	0.876252416981161	0.274909011923378	0.0195217843854469	0.184772496179198	0.161121611630594	-0.0901365157441799	0.627251653321954
TRIM47	ENSG00000132481	-0.179834007904012	0.322720335438487	-0.599872852224022	1.56758459366343e-06	-0.52648930240064	2.73024086754921e-05	0.0733835498233822	0.759563706967694
TRIM46	ENSG00000163462	0.223693529365663	NA	0.76090631365863	0.0492284356658631	0.545437887866297	0.208734941674036	-0.215468425792333	NA
TRIM45	ENSG00000134253	-0.168764327959371	0.582099120631691	0.282284066061708	0.184476790190359	0.0398508551167967	0.89655128358943	-0.242433210944911	0.369495061331311
TRIM44	ENSG00000166326	0.12359535556443	0.211065023108267	-0.0287672516056061	0.791513259727223	0.0472027974463494	0.661481458210015	0.0759700490519555	0.512116795106053
TRIM42	ENSG00000155890	-0.424446200521306	NA	-0.037486348818753	NA	0.679856777277122	NA	0.717343126095875	NA
TRIM41	ENSG00000146063	-0.120201011430369	0.546374022519962	0.150064770934369	0.311451992317581	0.0231444388338295	0.910327116415828	-0.126920332100539	0.512706494085625
TRIM4	ENSG00000146833	-0.0689839160052217	0.726418184480232	-0.162054674604303	0.198805109547641	0.0183086815459444	0.918370497585019	0.180363356150247	0.229587620610157
TRIM39-RPP21	ENSG00000248167	0.0831308557535006	0.693555465836011	-0.047067665221926	0.792917439071283	0.0218391729070696	0.913247679506966	0.0689068381289956	0.750929350376559
TRIM39	ENSG00000204599	0.082676888699704	0.760497948771134	0.174176762288475	0.321501779768535	0.159418247416579	0.3951822096701	-0.0147585148718961	0.964168583287292
TRIM38	ENSG00000112343	-0.0656352196380533	0.748945041656744	0.0985983803593998	0.487355474516763	-0.0151404175337136	0.935508531431816	-0.113738797893113	0.514656649304529
TRIM37	ENSG00000108395	-0.290225191060435	0.00271314014430951	-0.110282940044076	0.288245693315062	-0.153824486286856	0.125512947467892	-0.0435415462427804	0.787472936254851
TRIM36	ENSG00000152503	0.00615757493852331	NA	-0.0439916789291073	0.922482719097226	0.0923354175804322	0.831307230669356	0.13632709650954	NA
TRIM35 ENSG00000104228	ENSG00000104228	0.100535955204511	0.677079480335803	0.108546347906272	0.559864097479287	0.116577170040979	0.539629122138346	0.00803082213470683	0.979925881757318
TRIM34	ENSG00000258659	0.124272080777303	0.776032422322684	0.999132523704318	3.57396828994233e-06	0.510067546639785	0.040105344701598	-0.489064977064533	0.0700333089603419
TRIM33	ENSG00000197323	0.0371302781200568	0.793276654008301	-0.166643835068259	0.0327329784368802	-0.0856961288290814	0.365220251108519	0.0809477062391774	0.481731957904807
TRIM32	ENSG00000119401	0.0172163042038598	0.961367039944462	0.406399991536101	0.0140632182821127	0.442222162275626	0.00740647397046638	0.0358221707395253	0.912771855348351
TRIM31-AS1	ENSG00000231226	-0.035552111975883	NA	-1.17082083055024	0.196860280379089	-0.68031934119105	NA	0.490501489359193	NA
TRIM31	ENSG00000204616	0.157835741976576	NA	-1.0080684832723	0.263005469548514	-0.444173555579004	0.66877952516461	0.563894927693294	NA
TRIM3	ENSG00000110171	0.0115457021408132	0.985586651596971	0.168798796566077	0.673315301611716	0.0475066725867197	0.919970024058251	-0.121292123979358	0.82101276497157
TRIM29	ENSG00000137699	-0.0999988221419511	0.660518621213022	0.109196779934817	0.521619355432186	-0.0396067529637127	0.853763977657181	-0.14880353289853	0.462270374033015
TRIM28	ENSG00000130726	0.122889599860477	0.188164998808202	-0.205216904565752	0.00384692545382366	-0.077029382981027	0.396952430113999	0.128187521584725	0.173524203091877
TRIM27	ENSG00000204713	0.0197695913123932	0.910617509460354	0.0396622333776103	0.744958756185061	0.081373550250428	0.464536231709475	0.0417113168728177	0.787472936254851
TRIM26	ENSG00000234127	0.0400632731408704	0.770309543135183	-0.0915925452109462	0.294399005076934	-0.189730162375158	0.0141841874332712	-0.0981376171642121	0.360260970024898
TRIM25	ENSG00000121060	0.0170070159445198	0.914259583408242	-0.0442486520149214	0.673432944706753	-0.141240227052408	0.0997282607474582	-0.0969915750374862	0.384195231202864
TRIM24	ENSG00000122779	-0.027789945220854	0.918083108027731	-0.235778881101309	0.100842879459824	-0.241307681005563	0.103492347120701	-0.00552879990425382	0.984564522818032
TRIM23 ENSG00000113595	ENSG00000113595	-0.129280071887642	0.490608481453776	-0.0566820485514179	0.749412044424715	-0.0702665054048463	0.696631628456226	-0.0135844568534284	0.960423566777677
TRIM22	ENSG00000132274	-0.195146684753022	0.760817423835959	0.674571982839924	0.0613130144733251	0.438593095829554	0.293885429642775	-0.23597888701037	NA
TRIM21	ENSG00000132109	-0.0693485305907365	0.85453460329569	0.115023829280286	0.667410851106205	0.254995890710254	0.270430442780823	0.139972061429967	0.659716918019022
TRIM2	ENSG00000109654	-0.0471180608101407	0.910648776552537	0.000441021165231036	0.999183370830189	-0.0648469646546261	0.840123142297508	-0.0652879858198571	0.870862203434903
TRIM17	ENSG00000162931	-0.0458165805618602	0.891647079230414	0.577804127826772	0.000242981872946722	0.295685262237011	0.11004036411541	-0.282118865589761	0.190185328632258
TRIM16L	ENSG00000108448	-0.344806140438074	0.000485253389662668	-0.271015896539421	0.00365803058675901	-0.70296710402772	3.05612992972803e-17	-0.431951207488299	1.31287699939798e-05
TRIM16	ENSG00000221926	-0.380211795790115	3.63191109223378e-05	-0.0325986290879228	0.80289027434502	-0.331062954478059	0.000159089098598529	-0.298464325390136	0.00341576436613268
TRIM14	ENSG00000106785	0.251155670548467	0.0011171756085603	-0.231835993582339	0.00129817854624737	-0.130591721545638	0.110498758674813	0.101244272036702	0.330956880105558
TRIM13	ENSG00000204977	-0.150152328211484	0.316227838858181	-0.0398886480371182	0.799956531674366	-0.0900764941784961	0.531780161163694	-0.0501878461413779	0.799310626583509
TRIM11	ENSG00000154370	-0.200417499709444	0.0641976121689097	-0.0882485986372326	0.421044719028177	-0.214045902376407	0.0230938303020976	-0.125797303739174	0.318610640981181
TRIB3	ENSG00000101255	-0.0182285324097952	0.930106075091129	-0.482533218079209	5.10351532249269e-07	-0.605887271729927	4.45498259121129e-11	-0.123354053650718	0.425120460423463
TRIB2	ENSG00000071575	0.0451342999984019	0.936846786324452	-0.179342785993598	0.631781977154433	-0.079089352415989	0.855242944807475	0.100253433577609	NA
TRIB1	ENSG00000173334	-0.21288001433701	0.683062293488296	0.241578471570619	0.532924218398783	0.0252540142948095	0.960512737802001	-0.216324457275809	0.671030023737259
TRIAP1	ENSG00000170855	-0.0467074035967147	0.827067918219112	-0.473512587432272	1.1990000769944e-05	-0.314119212579047	0.00642519567342101	0.159393374853225	0.326691887253244
TRHDE-AS1	ENSG00000236333	0.239549348804401	NA	1.59929501381528	0.00305397126010088	1.04552136103269	0.088575072322306	-0.55377365278259	NA
TRHDE	ENSG00000072657	0.00463926758517221	NA	0.486674448938934	0.208828554487874	0.102841681783468	0.850328218263539	-0.383832767155465	NA
TREX2	ENSG00000183479	0.198114071233441	0.268833748207776	0.0138759598730746	0.94796428262902	-0.0242883825410944	0.910656367023794	-0.038164342414169	0.883451601910194
TREX1	ENSG00000213689	-0.12165841648152	0.804236716070583	0.11426881299596	0.756998934414922	0.0336988255506885	0.936763535461197	-0.0805699874452712	0.872606500483376
TRERF1	ENSG00000124496	-0.232976264637351	0.0109678173268861	0.249616419591391	0.00158955289271557	0.00334757906541802	0.979492199644985	-0.246268840525973	0.00723854142642153
TREH	ENSG00000118094	-0.329729894700646	0.214207940804554	0.101610666321105	0.715881534986189	-0.110789540730478	0.705166367183669	-0.212400207051583	0.481277257158055
TRDN	ENSG00000186439	0.253043192614365	NA	0.0955652592498895	0.913296610779443	-0.994217313719216	0.136780169118997	-1.08978257296911	NA
TRDMT1	ENSG00000107614	-0.166309931200473	0.694112843733625	0.304515615197758	0.283095196579182	0.0711910929525054	0.854078422072588	-0.233324522245253	0.530689087804168
TRAPPC9	ENSG00000167632	-0.125964340125341	0.586849044073022	-0.144167004276788	0.420508011307643	-0.18354691169436	0.299398430288583	-0.0393799074175722	0.891451881077089
TRAPPC8	ENSG00000153339	0.0474237405786987	0.776275835361495	-0.161592280580242	0.0993648017771769	-0.149013295245885	0.1512558509119	0.0125789853343573	0.950055530385447
TRAPPC6B	ENSG00000182400	-0.00580150938647727	0.976716964004985	0.158694952893894	0.115943556475068	0.158050153483451	0.132238021508891	-0.00064479941044247	0.997976437749171
TRAPPC6A	ENSG00000007255	-0.119155356416109	0.68455810081888	0.452367254785156	0.00776253334273035	0.197909848170203	0.345948401698626	-0.254457406614952	0.25872533666064
TRAPPC5	ENSG00000181029	-0.12338370529116	0.575261557207197	-0.119762887631986	0.497859007098013	-0.0114375714900662	0.960307572753705	0.10832531614192	0.635638917158232
TRAPPC4	ENSG00000196655	0.182695710382734	0.114009565586276	-0.252098921948778	0.00862663404872532	-0.0113496750572161	0.941358992346887	0.240749246891561	0.0329777925736506
TRAPPC3	ENSG00000054116	-0.0786570773285027	0.671266329471016	-0.139358271398263	0.278230386536453	-0.0464795664866742	0.782164794116888	0.0928787049115886	0.603903130547015
TRAPPC2L	ENSG00000167515	0.00359696905838853	0.9893306174672	0.0928207567225295	0.521871989739155	0.115941417336054	0.418651384135407	0.0231206606135248	0.921629467702459
TRAPPC2B	ENSG00000256060	0.123935362169516	0.772731859613782	0.214649357108656	0.459142265506928	-0.0112503208880749	0.975737952361205	-0.22589967799673	0.528450871719222
TRAPPC2	ENSG00000196459	0.0849849237658318	0.748874666938301	-0.0999080214235554	0.616610279282584	-0.242454160969659	0.156301928081679	-0.142546139546104	0.543822793651396
TRAPPC14	ENSG00000146826	-0.089614656935519	0.812210486820819	-0.0736933772256553	0.798603748313242	-0.132089526047262	0.638971676435709	-0.0583961488216063	0.879891923881152
TRAPPC13 ENSG00000113597	ENSG00000113597	-0.0432772068603678	0.805060651077599	-0.172539204864981	0.0875624283678556	-0.190054540074486	0.0621580864899976	-0.0175153352095051	0.930718000894487
TRAPPC12-AS1	ENSG00000225234	0.359233686064431	NA	-0.831010527905141	0.28021463053946	-0.197954055495484	0.835014270107335	0.633056472409657	NA
TRAPPC12	ENSG00000171853	0.227084647902961	0.180366438421762	0.120772656877036	0.456430652707273	0.131182717677836	0.434024606041309	0.0104100608008001	0.971807002743062
TRAPPC11	ENSG00000168538	-0.172358904916133	0.202278380975316	-0.049808999932631	0.730406681613674	0.017218999175579	0.917660042305705	0.06702799910821	0.701316808433697
TRAPPC10	ENSG00000160218	0.177666865268335	0.134861547278991	0.0345872392755303	0.79938244160688	0.149247915932702	0.168660777886523	0.114660676657172	0.40225993545401
TRAPPC1	ENSG00000170043	-0.0862581630066993	0.598734366925671	0.0840187242944004	0.517311615017745	0.161984363180045	0.162320088673905	0.0779656388856444	0.637630739179562
TRAP1	ENSG00000126602	0.294356751192264	2.31235596478385e-06	-0.211649442237232	0.000564914194941386	-0.0988012968890242	0.179129779902089	0.112848145348208	0.175780676837185
TRANK1	ENSG00000168016	0.13600336674479	0.74475756325808	1.04319552276128	7.50656632191929e-07	0.518739837412219	0.0332770496727816	-0.524455685349063	0.0506134578436204
TRAM2-AS1	ENSG00000225791	-0.107364573874255	NA	0.141254993279412	0.774306539664257	-0.0459066059218557	0.934832464400009	-0.187161599201267	NA
TRAM2 ENSG00000065308	ENSG00000065308	0.101630526325879	0.472754025059053	-0.00495574694131684	0.976080020538769	0.110039160096734	0.34520905597377	0.114994907038051	0.404443620593903
TRAM1L1	ENSG00000174599	-0.252632307094292	NA	0.599312958379533	0.254290084530993	-0.188199504493056	0.796227633357556	-0.787512462872589	NA
TRAM1	ENSG00000067167	-0.066115104753595	0.559504312250948	0.0563105452366215	0.538262102182628	0.129211230864707	0.105854645371616	0.0729006856280859	0.504274629058197
TRAK2	ENSG00000115993	-0.0399352651996149	0.859268608964318	-0.0181989235138553	0.920723411353335	-0.0382009777958817	0.831806414362605	-0.0200020542820263	0.936372013074248
TRAK1	ENSG00000182606	0.123576513502742	0.428901380499257	0.314198065420425	0.00284363664585746	0.251687183791281	0.0247387878001818	-0.0625108816291436	0.732762630999499
TRAIP	ENSG00000183763	0.173804352144767	0.382467182213018	-0.129334678370402	0.464315281609889	-0.0490070157008867	0.82230522668915	0.0803276626695157	0.746542070561939
TRAFD1	ENSG00000135148	-0.104549486846798	0.553733947745914	0.427097989199352	4.94210594396826e-05	0.193676138457446	0.124667629243197	-0.233421850741906	0.0909783592163173
TRAF7	ENSG00000131653	0.190972056308337	0.0158874560157068	-0.1259378873494	0.092088294741982	-0.00719993762384792	0.951694533003804	0.118737949725552	0.201314471840969
TRAF6P1	ENSG00000226557	0.308943839881308	NA	-0.240346747045241	NA	0.780532088318737	NA	1.02087883536398	NA
TRAF6	ENSG00000175104	-0.256753579795427	0.13822099360042	0.106372553810156	0.544127276553748	-0.0556959599066498	0.788419865884319	-0.162068513716806	0.412066332883104
TRAF5	ENSG00000082512	0.305385802602201	0.330016598163637	-0.414840303871243	0.106924394887653	-0.194944261297918	0.523534638068039	0.219896042573325	0.558386904976206
TRAF4	ENSG00000076604	-0.157293274788644	0.174274624750053	-0.130495692923632	0.191866488701554	-0.238105760369694	0.00961375904183857	-0.107610067446062	0.413356373820842
TRAF3IP3	ENSG00000009790	-0.255885499897408	0.392958222461856	0.0997587829768113	0.731778870138244	0.230529026476521	0.36414566667565	0.130770243499709	0.705644652816398
TRAF3IP2-AS1	ENSG00000231889	-0.19829253141121	0.159868471526852	-0.0125094465060305	0.942357647651733	-0.257635443123768	0.0263478381582345	-0.245125996617737	0.0700333089603419
TRAF3IP2	ENSG00000056972	-0.173036679612669	0.273272678549615	0.0198681627907925	0.913648856248292	-0.214209941657359	0.099729223827871	-0.234078104448152	0.112400965549525
TRAF3IP1	ENSG00000204104	0.283120303316118	0.0308784729827714	-0.282336197181507	0.0172131751939375	0.137248300754222	0.322917171303455	0.419584497935729	0.000928518804080294
TRAF3	ENSG00000131323	0.17776922311537	0.129825237293584	-0.104355077406704	0.349873423573766	-0.0111498006473371	0.942689007463602	0.0932052767593665	0.520389153014654
TRAF2	ENSG00000127191	0.160988008180833	0.313092465688158	-0.080855857137013	0.595529558287937	-0.088457789485585	0.574186603625324	-0.00760193234857191	0.977012410751729
TRAF1	ENSG00000056558	1.01782654065561	NA	0.747207436885274	0.193216110244271	0.787218851522491	0.176381288679555	0.0400114146372163	NA
TRADD	ENSG00000102871	0.104877449641712	0.663859379934437	0.442194159901544	0.00148499942283224	0.382671295492519	0.00804091448675379	-0.0595228644090249	0.816757927381095
TRABD2B	ENSG00000269113	-0.114576861762218	NA	-0.178590307207367	0.790055761099981	-0.034308270645538	0.963348035763954	0.144282036561829	NA
TRABD2A	ENSG00000186854	-0.136930034974897	0.245119893513466	0.925431071041295	8.69134548581631e-35	1.04199575900263	2.91571940152087e-44	0.116564687961335	0.348373158614753
TRABD	ENSG00000170638	0.0186604292879781	0.93711461502779	0.181799058839834	0.137263870523498	0.0866129847491423	0.571114555605281	-0.0951860740906914	0.601775903871017
TRA2B	ENSG00000136527	-0.0432643455308262	0.697738683816383	-0.0942124072719056	0.192033917710744	-0.0890141305118441	0.249171357138486	0.00519827676006157	0.971686481603273
TRA2A	ENSG00000164548	-0.0732766830277838	0.541190870053714	0.104486715022708	0.229092810859146	-0.0371020263720795	0.74582205662063	-0.141588741394787	0.151492929419864
TPX2	ENSG00000088325	0.125087870865651	0.258323998166433	-0.321955695661662	3.36686224582157e-05	-0.0874818527367463	0.403664273232971	0.234473842924915	0.014585229839775
TPTEP2-CSNK1E	ENSG00000283900	0.00130522933949426	0.997369591817719	0.197180374312091	0.344168626122815	0.160818973858498	0.489249636948416	-0.0363614004535928	0.921785146116476
TPTEP2	ENSG00000244627	0.0457344899649866	0.890351868458208	0.825048035292726	2.03542709714654e-08	0.634470365772245	3.57233687799429e-05	-0.190577669520481	0.410703787378435
TPTE2P6	ENSG00000205822	-0.157225054305142	0.111123070000244	0.320533356419614	1.34512374050815e-05	0.208793846089517	0.00945464136542589	-0.111739510330096	0.301209272908456
TPTE2P5	ENSG00000168852	0.0239089642187856	0.944420481044692	0.0857267380278284	0.712743336838435	-0.119577114837989	0.605963387626002	-0.205303852865817	0.400282822118669
TPTE2P2	ENSG00000272281	0.639789109584211	NA	-0.279129260608272	0.689585638047272	0.0921911783406415	0.905733984352052	0.371320438948914	NA
TPTE2P1	ENSG00000253771	-2.44728476039127	NA	-3.00329855248773	NA	-2.0567186830868	NA	0.946579869400924	NA
TPTE2	ENSG00000132958	-0.0912015500913785	NA	0.0455068835488047	0.930452661644083	-0.164387342780075	0.740153951275365	-0.20989422632888	NA
TPTE	ENSG00000274391	-0.256922749414401	NA	-0.2659971432587	0.787853667505532	-0.963743022136262	0.249171357138486	-0.697745878877562	NA
TPT1P9	ENSG00000234782	-0.380284652227107	NA	-0.052071462185671	0.957345994482093	-0.37675808608103	0.662791323954986	-0.324686623895359	NA
TPT1-AS1	ENSG00000170919	0.180988236135641	0.369188401145578	0.349208249178613	0.0152871639186573	0.228557806229785	0.161201099426022	-0.120650442948828	0.593211639847624
TPT1	ENSG00000133112	0.00351014456837231	0.988603283464251	0.0893398265092188	0.497912555353213	0.256186492579487	0.0206956989049638	0.166846666070268	0.243131302501267
TPST2	ENSG00000128294	0.285754594620584	0.178543474518238	0.0116567626201047	0.966373944607486	0.126510410798637	0.570729757480468	0.114853648178532	0.676023113523526
TPST1	ENSG00000169902	0.226403433979267	0.114521749374368	0.182443185174179	0.150503275580574	0.189083989821218	0.149935023724823	0.00664080464703882	0.979866458626622
TPRXL	ENSG00000180438	-0.00420280406320137	NA	-0.555427319271227	0.198189721542415	-0.567360876765955	0.194626427557307	-0.0119335574947282	NA
TPRN	ENSG00000176058	0.16615818793189	0.487028475465411	-0.932233117462081	3.04696082207247e-10	-0.771013221512292	2.15345631060016e-07	0.161219895949789	0.531922063282702
TPRKB	ENSG00000144034	-0.117349031254845	0.502868634925427	-0.443496656840218	9.38880262679335e-05	-0.280345002859282	0.0206655778874756	0.163151653980936	0.332978407365023
TPRG1L	ENSG00000158109	0.00696030299765615	0.977158585867069	0.0611081117044856	0.703725875651776	0.227371229435266	0.0639679768380817	0.16626311773078	0.284166537730566
TPRG1	ENSG00000188001	-0.225900371800493	0.437677662122659	0.285241207621666	0.194618124754399	-0.228322861425582	0.354343796257636	-0.513564069047248	0.0261921247981578
TPRA1	ENSG00000163870	0.0386792839112422	0.842468236429786	-0.130381216813292	0.276402634939814	0.0018651135128966	0.990783594098093	0.132246330326188	0.368941667556938
TPR ENSG00000047410	ENSG00000047410	-0.020633370669513	0.888883408781231	-0.0244201035925088	0.817809865135681	0.0328856966696292	0.766931098057531	0.0573058002621381	0.630804975816756
TPPP3	ENSG00000159713	1.55904346110668	NA	2.88275185677775	NA	2.48814072035585	NA	-0.394611136421895	NA
TPPP2	ENSG00000179636	0.363013214924827	NA	0.91149859993089	0.237022028480827	0.777733318365742	0.348059918077294	-0.133765281565148	NA
TPPP	ENSG00000171368	0.269289407677843	0.12342894985166	-0.113470203228991	0.535674802502834	-0.0116606512213566	0.960307572753705	0.101809552007635	0.666295780132977
TPP2	ENSG00000134900	0.121973425061122	0.229921253866495	-0.0411353698225065	0.698829068366857	-0.0540125171421393	0.613361182506529	-0.0128771473196328	0.937729299034879
TPP1	ENSG00000166340	0.0324103301589815	0.865111032599601	0.155254803437274	0.148394372978025	0.200456558935275	0.0589572464624528	0.0452017554980008	0.798485113919405
TPO	ENSG00000115705	-0.10034930687566	NA	-0.0536089879946893	0.948899024431136	0.112975616228853	0.893429399746864	0.166584604223543	NA
TPMT	ENSG00000137364	0.119665652931069	0.500486610628061	-0.209423292915765	0.106309660734157	0.037638890995397	0.837040275106122	0.247062183911162	0.0969426974468499
TPM4	ENSG00000167460	0.023246600943546	0.847095683362336	0.0857346159419575	0.221031454515914	0.261123299880887	7.93785237434393e-06	0.17538868393893	0.0148478888937573
TPM3P9	ENSG00000241015	0.224719026450336	0.398735075826435	-0.0764343331758225	0.775820495947989	-0.185496121170927	0.439048766871747	-0.109061787995105	0.73883077001043
TPM3P6	ENSG00000250731	0.600365909159581	NA	0.113455291769665	0.890846527948631	-0.117711496683324	0.891661467479133	-0.231166788452989	NA
TPM3	ENSG00000143549	-0.0282298654275283	0.815103569136685	-0.118651286915816	0.0744546477619238	0.0152777271543632	0.880678644780174	0.13392901407018	0.0877707297998552
TPM2	ENSG00000198467	0.156610868317772	0.179649615438357	-0.197192501576193	0.0351859682318588	0.0816446845512549	0.489008640123481	0.278837186127448	0.00675666463299376
TPM1-AS	ENSG00000259498	-0.406903157295936	NA	0.287684841893161	0.487749282036626	0.317149573567875	0.45285000042851	0.0294647316747145	NA
TPM1	ENSG00000140416	-0.0407950622266511	0.854641311000182	0.431392026530756	6.66751021344834e-05	0.577814404296378	1.93128715705333e-08	0.146422377765621	0.354043632775325
TPK1	ENSG00000196511	-0.397931157453657	NA	-0.0393983127950775	0.947199977602779	-0.502466347650312	0.276501963380718	-0.463068034855235	NA
TPI1P2	ENSG00000230359	0.141982133368182	NA	-0.391089573489604	0.661036606179792	0.13396374801107	0.893163389674934	0.525053321500674	NA
TPI1P1	ENSG00000226415	0.0926726811420635	0.690407582569589	0.334164367431211	0.014672627849316	0.542681823089699	2.05226975883064e-05	0.208517455658488	0.24712053344552
TPI1	ENSG00000111669	0.0555076819467346	0.681768837473235	0.339667133934479	4.22307255180222e-06	0.547765088978161	5.47597456201627e-15	0.208097955043682	0.0261921247981578
TPH2	ENSG00000139287	0.119727020341512	NA	-0.998432405440585	0.289283553835764	-0.166848878063491	0.887658725367807	0.831583527377094	NA
TPH1	ENSG00000129167	0.596156500937595	NA	-0.200498300672836	0.847589779228645	0.232810746794876	0.823118786394416	0.433309047467713	NA
TPGS2	ENSG00000134779	0.0277140406683096	0.876252416981161	0.151687511254992	0.116182611809145	0.170324390246564	0.0827027103352389	0.018636878991572	0.919502734094555
TPGS1	ENSG00000141933	-0.409608850036366	0.166721249982249	-0.197999649462014	0.498423354119967	-0.112022986233196	0.739326136196974	0.0859766632288179	0.844096547073129
TPD52L2	ENSG00000101150	0.259251560981764	0.00568193406354547	0.135929295391744	0.142120766006701	0.261947996446971	0.00194942066626096	0.126018701055228	0.278539946696256
TPD52L1	ENSG00000111907	-0.156017466357289	0.418218145382171	-0.216027794616057	0.139933526720003	-0.300488255674643	0.0335624838988604	-0.0844604610585859	0.712614730018901
TPD52	ENSG00000076554	0.0435503017040466	0.810264494463101	0.195712134218589	0.0485218083793267	0.239625770719032	0.0154933187785856	0.043913636500443	0.799608821801347
TPCN2	ENSG00000162341	-0.0276420554639788	0.895925815451001	0.180544610314223	0.10470622872474	0.0587296291578607	0.699051155469607	-0.121814981156362	0.423284090675777
TPCN1	ENSG00000186815	0.289396931057122	0.0642899100457175	0.46274346712318	0.000194855970144613	0.310358134925862	0.0223311002936698	-0.152385332197318	0.414053193473684
TPBG	ENSG00000146242	-0.188096176524242	0.276537411331345	0.761455982691615	1.29888741867952e-11	0.684495077847766	1.6170557360095e-09	-0.0769609048438493	0.714668106447669
TP73-AS1	ENSG00000227372	-0.0578093712647697	NA	0.438419499692976	0.321041230039042	0.446638225951142	0.323478657075918	0.00821872625816616	NA
TP73	ENSG00000078900	-0.524922791134634	0.0177065004016726	0.248651833410657	0.253079440246949	-0.165643379147972	0.511198307510412	-0.414295212558629	0.0738609493962522
TP63	ENSG00000073282	-0.659956970388942	9.34315934602287e-18	0.834685352208578	5.59698988386861e-32	0.43307455632679	9.24988738708051e-09	-0.401610795881788	9.70870213496005e-07
TP53TG5	ENSG00000124251	0.0782352236327928	0.835675178066276	0.0628595912874136	0.82887330933411	0.116111455690199	0.683305166055291	0.0532518644027856	0.890464711078215
TP53TG1	ENSG00000182165	-0.253574903233232	0.583619542243221	0.825608057562429	0.00263266478484542	0.796767478198773	0.00436321926513486	-0.0288405793636564	NA
[truncated: 21,368 more rows]

## Sheet: DESeq2_CellLine_FADU
Gene name	Ensembl ID	FADU_6Gy21o-FADU_0Gy21o_log2FoldChange	FADU_6Gy21o-FADU_0Gy21o_padj	FADU_0Gy1o-FADU_0Gy21o_log2FoldChange	FADU_0Gy1o-FADU_0Gy21o_padj	FADU_6Gy1o-FADU_0Gy21o_log2FoldChange	FADU_6Gy1o-FADU_0Gy21o_padj	FADU_6Gy1o-FADU_0Gy1o_log2FoldChange	FADU_6Gy1o-FADU_0Gy1o_padj
ZZZ3	ENSG00000036549	-0.227230337433072	0.17239565575291	0.00845798296678519	0.97951649182273	-0.0137058029675	0.952396055348539	-0.0221637859342852	0.967885057340127
ZZEF1	ENSG00000074755	-0.0295604055090062	0.927584420440439	-0.0536336105813487	0.848384508918126	-0.101107335982864	0.527823755790429	-0.0474737254015156	0.925470449298176
ZYG11B	ENSG00000162378	-0.0670991199960893	0.783840947555438	-0.138902270120243	0.427202946743609	-0.0987208110224118	0.522052688088444	0.0401814590978314	0.936984542593607
ZYG11A	ENSG00000203995	0.239213497128012	0.55619457354896	-0.24894763585422	0.534866163246663	-0.0532489618644696	0.896375347664145	0.195698673989751	0.828054711291598
ZXDC	ENSG00000070476	-0.0475051496607708	0.892668533420274	0.0265926654924624	0.941654321852083	0.128381497539916	0.478509496872896	0.101788832047454	0.844830574583914
ZWINT	ENSG00000122952	-0.128812244558703	0.638075449972493	-0.108256372623102	0.71547686800157	-0.245098916495857	0.147638376534741	-0.136842543872755	0.794615949127541
ZWILCH	ENSG00000174442	-0.0666297754023351	0.800548292655376	-0.133407187226946	0.501687496256859	-0.0486202599322271	0.802540753243139	0.0847869272947185	0.858514335796562
ZW10	ENSG00000086827	-0.194273208035594	0.412196582531283	-0.0937110667966079	0.770421950852977	-0.233479114059152	0.183170287690554	-0.139768047262544	0.795965594751092
ZUP1	ENSG00000153975	-0.0622428971312205	0.840964790444581	-0.173490084332811	0.394682693326099	-0.113924784934555	0.5303240468463	0.0595652993982553	0.920961710526624
ZSWIM9	ENSG00000185453	0.144000125973359	0.793424620195409	0.200425206537179	0.683469753290964	0.07775528076166	0.855367835019589	-0.122669925775519	0.912744316616042
ZSWIM8-AS1	ENSG00000272589	0.576486947215993	0.188289626984646	0.391573664728441	0.439719121272832	0.470839787439848	0.214825148263277	0.0792661227114061	0.956882135261629
ZSWIM8	ENSG00000214655	0.580932201893711	0.0601981766225655	0.389242618222288	0.26940628632646	0.515311738278261	0.0575402817592987	0.126069120055973	0.907776882046387
ZSWIM7	ENSG00000214941	-0.336928858286504	0.170727759376683	0.0803550360295315	0.857134045925221	0.0202033428120843	0.952396055348539	-0.0601516932174473	0.942905729121514
ZSWIM6	ENSG00000130449	0.315099931544066	0.117161934829736	0.154040401116182	0.571837651431175	0.427755934301644	0.00603531142846684	0.273715533185462	0.418122049648567
ZSWIM5	ENSG00000162415	0.193834300187467	0.621394338573877	0.385660569518906	0.173558046761826	0.673587821216005	0.00108498049775471	0.287927251697099	0.618327349498502
ZSWIM4 ENSG00000132003	ENSG00000132003	0.578580008580256	0.288919436633911	0.682146906305376	0.170982154825052	0.52974719235422	0.237276389732956	-0.152399713951156	0.924970042398465
ZSWIM3	ENSG00000132801	0.325750864155641	0.325185050831157	0.35489202472482	0.263491059182683	0.579959710110982	0.00972507935839875	0.225067685386162	0.759660684781799
ZSWIM1 ENSG00000168612	ENSG00000168612	-0.0878399160136949	0.80626042290568	-0.160935887686198	0.581135956411989	-0.213237770316155	0.28425139307089	-0.0523018826299566	0.946453495615394
ZSCAN9	ENSG00000137185	-0.18343819754878	0.577129853325294	0.0272622265052408	0.957962463801584	-0.185262970865505	0.451535373859407	-0.212525197370745	0.717916418495928
ZSCAN5A-AS1	ENSG00000267549	-0.166475122821286	0.765644240847931	-0.463319163190283	0.212452308098865	-0.803945365013409	0.00269335141494707	-0.340626201823126	0.692202561099586
ZSCAN5A	ENSG00000131848	-0.0139965854771785	0.977436478701795	-0.200374934148125	0.499666739175574	0.00766799137334245	0.983313251539094	0.208042925521467	0.706166981142576
ZSCAN32	ENSG00000140987	-0.276855374677045	0.213050314377834	-0.39561291866366	0.0309879978417701	-0.447056026265282	0.00555612212129445	-0.0514431076016216	0.946453495615394
ZSCAN31	ENSG00000235109	0.370031389212714	0.234409055019808	-0.388812638436769	0.19706347988668	-0.346251082382	0.183517906230366	0.0425615560547696	0.966406710911384
ZSCAN30	ENSG00000186814	0.170944318880312	0.661120720878766	-0.0347827141799691	0.949376581770446	-0.0120250302053452	0.976477572995971	0.0227576839746239	0.980839578415116
ZSCAN29 ENSG00000140265	ENSG00000140265	-0.0477139223697987	0.897829936020672	-0.0806218204280254	0.796604827232366	-0.15837785736131	0.380872921513072	-0.077756036933285	0.899152636210478
ZSCAN26	ENSG00000197062	-0.245976932462891	0.546478571462814	-0.292073064228558	0.437267244173047	-0.333342895367426	0.237316152700049	-0.0412698311388682	0.969464354278376
ZSCAN25	ENSG00000197037	-0.0153124982308171	0.973515865665831	-0.349983787539968	0.10123480753005	-0.28319228438647	0.146152943460324	0.0667915031534982	0.93027185095838
ZSCAN23	ENSG00000187987	-0.0432916193042785	0.970942856041729	-0.303927734179082	0.723176067251885	-0.28718097319836	0.635789894886358	0.0167467609807223	0.993947997777347
ZSCAN22	ENSG00000182318	-0.0901721062306087	0.864026927707791	-0.319350482166741	0.319018559274152	-0.365863697339505	0.132558904013792	-0.0465132151727648	0.965455065454773
ZSCAN21	ENSG00000166529	-0.284617484060652	0.34269243282963	-0.332884254268709	0.237849476490679	-0.145879531979018	0.609204789167768	0.187004722289691	0.800024598771142
ZSCAN20	ENSG00000121903	-0.184840926547954	0.73024204397171	-0.23723206066667	0.634134923334061	-0.170428682359903	0.663254319491932	0.066803378306767	0.956882135261629
ZSCAN2	ENSG00000176371	-0.0362046740037831	0.960184787470287	-0.213244655123854	0.687488840270523	-0.0266429215529457	0.957857491418128	0.186601733570908	0.862359786316336
ZSCAN16-AS1	ENSG00000269293	0.286790125100418	0.560014467259826	-0.423613367771041	0.317486525903827	-0.238770055853443	0.548516664644635	0.184843311917598	0.87782039189216
ZSCAN16	ENSG00000196812	0.40486406209454	0.577311953839393	-0.592890964384185	0.341941342503746	-0.206548862814533	0.750942718657495	0.386342101569652	0.800163714444398
ZSCAN12P1	ENSG00000219891	-0.120753771725263	0.830649752681048	-0.307498730083502	0.428027105424782	-0.258810048718952	0.420169909365449	0.0486886813645499	0.965826238506546
ZSCAN12	ENSG00000158691	-0.159756176232404	0.676588152905132	-0.488884055600611	0.0448530039295755	-0.301055357464218	0.199932213732192	0.187828698136393	0.808849521802166
ZSCAN1	ENSG00000152467	-0.652702064777504	0.662171718179877	-0.567543460367856	0.726541787104745	-0.433592215590729	0.718526709775692	0.133951244777127	0.969811793628457
ZRSR2P1	ENSG00000212643	-0.0926836770684858	0.862610279499205	-0.503889104904214	0.0599300939634739	-0.322604135577871	0.208881098822317	0.181284969326343	0.837708820558294
ZRSR2	ENSG00000169249	-0.041305347211096	0.948469798943587	-0.0253489049091109	0.966900239398394	-0.130273211388275	0.698200519052838	-0.104924306479164	0.917678682531444
ZRANB3	ENSG00000121988	-0.00247803155600041	0.995203656380385	-0.0809120357071491	0.749171119788036	-0.0119411951017671	0.959112218700437	0.068970840605382	0.895695413327126
ZRANB2-AS2	ENSG00000229956	0.798080506794392	0.0171514791632268	0.0296544006723622	0.971426215118275	0.283917553525554	0.472253190898506	0.254263152853192	0.82208274666374
ZRANB2-AS1	ENSG00000235079	0.349123432521391	0.131753705995065	-0.116337145011487	0.751587601939345	0.238543911278478	0.265197601969871	0.354881056289964	0.290762276228577
ZRANB2	ENSG00000132485	0.337788539638234	0.0936283834410865	-0.138507374154994	0.638000562736872	0.151591192563457	0.477991178879274	0.29009856671845	0.384524014220456
ZRANB1	ENSG00000019995	-0.0584918577804435	0.876028138824762	0.0203217060238795	0.959919059697672	-0.0430147404230014	0.86457452135259	-0.0633364464468809	0.922520108940643
ZPR1	ENSG00000109917	-0.0224802854642673	0.958542316833908	-0.0862396262536008	0.805305933902328	-0.0932562865994059	0.694773236058948	-0.00701666034580508	0.993109555139812
ZPLD1	ENSG00000170044	1.74329497883528	0.0536849117866137	1.53326406096235	0.0930865328098599	2.11211061966791	0.00379366519232348	0.578846558705556	0.826864546167396
ZPBP	ENSG00000042813	1.98591059031595	0.00802703929252005	1.11826750910563	0.242663258047226	2.15501500640336	0.000819816600766833	1.03674749729773	0.48772406237335
ZP3	ENSG00000188372	0.62722530252765	0.230928404974324	0.45220052011104	0.462365637634593	0.706140369288936	0.0861379497417774	0.253939849177896	0.864170298506825
ZNRF3-IT1	ENSG00000235786	0.0284815394028117	0.991718867898755	0.380696419325396	0.856363184581227	-0.0367428665605635	0.983789076942084	-0.41743928588596	0.912744316616042
ZNRF3	ENSG00000183579	-0.13642121607561	0.665187546689403	0.151346002946027	0.615599698813629	0.140561107423799	0.538720440652606	-0.0107848955222284	0.988974327238068
ZNRF2P2	ENSG00000225264	0.0337130594351206	0.948762736044334	0.162067416672948	0.628660536942196	0.261576273041161	0.219749848248614	0.0995088563682129	0.898364705186788
ZNRF2	ENSG00000180233	-0.23187809908503	0.301913472961353	-0.0679129007277005	0.857640656162829	-0.440485754602212	0.00406107680195761	-0.372572853874511	0.135587562049672
ZNRF1	ENSG00000186187	0.15625003919962	0.770249837055403	0.738866178867326	0.00445785631481261	0.782185789621854	0.00122254787333926	0.0433196107545287	0.968895647838093
ZNRD2-AS1	ENSG00000260233	-0.388522825765142	0.730295181425339	0.456547512221387	0.657761694589727	0.296327147390091	0.720123851692292	-0.160220364831295	0.949708033760401
ZNRD2	ENSG00000173465	-0.231626007916879	0.892317942443644	0.245626848072984	0.881202300787251	-0.105965491549267	0.928098493979	-0.351592339622251	0.900208666796951
ZNNT1	ENSG00000261087	-0.259511122118297	0.794088416076884	0.35986200978568	0.682827471169691	0.130069596924889	0.864492150224272	-0.229792412860791	0.905984974588984
ZNHIT6	ENSG00000117174	-0.318150922472226	0.093042873829819	-0.0265031085376558	0.947070287533252	-0.299644594056464	0.0648231080639075	-0.273141485518808	0.383321815762172
ZNHIT2	ENSG00000174276	0.249854512889797	0.954758275213816	1.49216244552346	0.579065906557024	0.405692594699179	0.878440432056817	-1.08646985082428	NA
ZNHIT1	ENSG00000106400	-0.108224289289238	0.866099544769143	0.277475933506433	0.517743267357542	-0.106762481979707	0.797072700140685	-0.38423841548614	0.555019635155974
ZNFX1	ENSG00000124201	0.09537381124584	0.665187546689403	0.168654808371539	0.314171606377389	0.101608599932417	0.524507440314518	-0.0670462084391221	0.892137226004275
ZNF98	ENSG00000197360	1.49850816066642	0.07161400570168	1.01891937592097	0.303015981631555	1.51685377409387	0.0313191945558701	0.497934398172897	0.841663825439561
ZNF93	ENSG00000184635	0.132736526638471	0.795617231255268	-0.176772444183223	0.715476840529741	0.180800910505521	0.589211259561829	0.357573354688744	0.554232748427263
ZNF92	ENSG00000146757	0.0186313824828942	0.970215155463004	-0.165513113982361	0.598797633161639	-0.160966673908995	0.495408692988168	0.00454644007336588	0.995168981427502
ZNF91	ENSG00000167232	-0.0287992228563046	0.958542316833908	-0.241656924295924	0.449696383287364	-0.100619852716864	0.749660064976812	0.141037071579061	0.860077228556361
ZNF90	ENSG00000213988	-0.18666509792732	0.344278385606225	0.0829705375432296	0.76401542587796	-0.0553450952892511	0.792360845124222	-0.138315632832481	0.746074166328822
ZNF891	ENSG00000214029	-0.131680353153119	0.68467091757802	-0.207862938153366	0.436644744347318	-0.182153059332505	0.401151302643305	0.0257098788208615	0.972785797775035
ZNF888	ENSG00000213793	-0.0600737087262251	0.926251325805051	-0.255089569196867	0.507415923122593	-0.451272182957486	0.075176056353597	-0.196182613760619	0.822855228159216
ZNF887P	ENSG00000267500	-0.670114005795305	0.300448099217649	0.00656653831499302	0.994811240648746	-0.0378694442756985	0.963273793127392	-0.0444359825906915	0.981795237451933
ZNF879	ENSG00000234284	0.219231179123456	0.835185138855816	-0.692912377381177	0.329664954060326	-0.189207176574521	0.798818883145567	0.503705200806656	0.75484661446276
ZNF876P	ENSG00000198155	0.393256439072784	0.360131804719906	-0.71711388627851	0.0371663732446636	-0.40917511479629	0.235462369315992	0.30793877148222	0.762931646255598
ZNF875	ENSG00000181666	0.15208662499185	0.646084800015642	0.00603825633646085	0.989900024029504	0.193166641029803	0.399326347596712	0.187128384693342	0.74785800799433
ZNF865	ENSG00000261221	-0.188064765576989	0.669545899991299	-0.0233904471894042	0.970366755304673	-0.221912078228887	0.47346381099641	-0.198521631039483	0.819064278135015
ZNF862	ENSG00000106479	-0.0866342024704903	0.86868757430655	-0.119996602604996	0.80384456468588	-0.0636395676286525	0.857589390327863	0.0563570349763437	0.955589371877608
ZNF860	ENSG00000197385	0.184508501653342	0.75243376657412	0.40918541926367	0.315074050232275	0.327398222419877	0.347205390641736	-0.0817871968437933	0.951067806878075
ZNF853	ENSG00000236609	0.72604615538738	0.0883671833117704	0.288731750146282	0.662879035413104	0.703842388684091	0.0525423234330313	0.415110638537809	0.676979219757327
ZNF850	ENSG00000267041	-0.122630901065121	0.653101141054639	-0.12945394289294	0.63321287641377	-0.341488819588149	0.0250901601911363	-0.212034876695209	0.575082437560891
ZNF847P	ENSG00000215812	0.774108868698102	0.573258149127592	0.589690743655743	0.714087619381867	0.471085039375571	0.692827457152577	-0.118605704280172	0.97275174048486
ZNF846	ENSG00000196605	-0.0980716794352943	0.830649752681048	-0.0315460805425136	0.953758855739743	-0.229632582004755	0.366996716168107	-0.198086501462242	0.782765231550747
ZNF845 ENSG00000213799	ENSG00000213799	-0.051926846996111	0.92606541058563	-0.238739029620358	0.453923746071954	-0.360617668596068	0.104681378616193	-0.121878638975709	0.880569159642084
ZNF841	ENSG00000197608	0.00687203184710659	0.991477795636048	-0.195142193202784	0.572419772372965	-0.18439895401358	0.486018492426304	0.010743239189204	0.990289046433581
ZNF84-DT	ENSG00000246394	-0.22080376042451	0.949816778661147	-0.677056532657163	0.817294371901547	-0.593584167989314	0.76444400346854	0.0834723646678493	NA
ZNF84	ENSG00000198040	0.0835246233724586	0.834506213073455	0.0312482236655822	0.94615912123781	0.0233225571481268	0.94114166144729	-0.00792566651745533	0.992728542408677
ZNF839	ENSG00000022976	0.174037232126909	0.487087154051234	-0.153913248516422	0.562319918736609	0.0551919761387675	0.824816078051035	0.209105224655189	0.615797488369599
ZNF837	ENSG00000152475	-0.0751635679450201	0.96439397110048	0.294747219468331	0.839641336821128	0.189621596078498	0.851004451425783	-0.105125623389832	0.969249183919622
ZNF836	ENSG00000196267	0.0509282419010755	0.949816778661147	-0.189875982354808	0.756411648646671	-0.358873622198444	0.312440889775058	-0.168997639843637	0.893989834081917
ZNF833P	ENSG00000267343	-0.191725019057995	0.897759196737472	-0.219719105939253	0.88019841245657	0.0143671322941955	0.990513170161732	0.234086238233448	0.925674847379577
ZNF831	ENSG00000124203	2.86830200776759	0.135285566218706	2.74074797757588	0.148069242682837	2.91370419663861	0.0663700923774453	0.17295621906273	NA
ZNF830	ENSG00000198783	-0.0350720005580201	0.947297131621058	-0.0122221404514589	0.980258284016355	-0.243711111670149	0.277194774716558	-0.23148897121869	0.668336966586979
ZNF83	ENSG00000167766	0.0730382788163251	0.814964528306955	0.0593696980386727	0.863641976629912	-0.0429005065891899	0.856320772259221	-0.102270204627863	0.850743653442887
ZNF829	ENSG00000185869	0.167292555936609	0.879498977756304	-0.115262090000197	0.922135785636626	-0.828402644304118	0.098908221034784	-0.713140554303921	0.528996053103241
ZNF827	ENSG00000151612	-0.119203068567831	0.593924227948472	-0.201787630617805	0.251051951398718	-0.467797359677538	7.86984258755249e-05	-0.266009729059733	0.257083117159987
ZNF826P	ENSG00000231205	5.21972470787785	0.0126640749698924	5.16872777164432	0.0086041582851316	6.55859544130485	0.000119781296570089	1.38986766966053	NA
ZNF823	ENSG00000197933	-0.219293219371933	0.665007497422042	0.114756886607664	0.862713567149775	-0.0809861262148449	0.856743624829761	-0.195743012822509	0.851023238430919
ZNF821	ENSG00000102984	0.434260161178932	0.157658793958803	0.00597470510351952	0.992721216610174	0.0560383786573374	0.890049770828982	0.0500636735538179	0.965455065454773
ZNF816-ZNF321P ENSG00000221874	ENSG00000221874	0.0112325023950198	0.989185922025623	-0.394407591401928	0.310586569974775	-0.48970112914486	0.0996183039711211	-0.0952935377429317	0.939019647114095
ZNF816	ENSG00000180257	0.090331546669999	0.92652999233167	-0.247038059536803	0.735791983810381	-0.381086306157992	0.405439733077561	-0.134048246621189	0.933152285651635
ZNF815P	ENSG00000235944	0.380817928371642	0.569410340345022	0.222586849054447	0.796872114429621	0.466519324736441	0.321802186873922	0.243932475681994	0.876578585828172
ZNF814	ENSG00000204514	-0.0871102485611655	0.800248178343261	-0.014505120763363	0.97266505260306	-0.0642501381997768	0.799976388305676	-0.0497450174364138	0.946453495615394
ZNF813	ENSG00000198346	0.0939123389381939	0.79801438313678	-0.339449969283168	0.109443148407314	-0.336234862804125	0.0676130244319879	0.00321510647904226	0.996100579652026
ZNF81	ENSG00000197779	-0.0276724439306546	0.952972224367298	-0.21198912350303	0.403762384417993	-0.269371085765321	0.149524315198125	-0.0573819622622904	0.940086468155376
ZNF808	ENSG00000198482	-0.0119613432556751	0.973515865665831	-0.225334315164016	0.216631359788057	-0.346588594889727	0.0109245294491904	-0.121254279725711	0.805245715775261
ZNF805	ENSG00000204524	-0.203037652092836	0.608369943616829	-0.420106284150666	0.149628306331566	-0.494440126005654	0.0350065203765424	-0.0743338418549883	0.943938208533355
ZNF804B	ENSG00000182348	1.67574543883757	0.0538666708580765	1.50320275172764	0.086938746825023	2.30229510019429	0.000651945396063403	0.799092348466653	0.676979219757327
ZNF804A	ENSG00000170396	0.821870629189671	0.454358337183915	1.20809091889201	0.178779347686224	1.40146678445165	0.0498418453754642	0.193375865559633	0.947817729191736
ZNF800 ENSG00000048405	ENSG00000048405	0.00740876260186957	0.988046895742798	-0.162083538974906	0.55687544567106	-0.0100693387331988	0.973870174664018	0.152014200241708	0.788496879654041
ZNF8-ERVK3-1	ENSG00000267216	-0.0360239970070624	0.919206791186757	-0.0355591844537707	0.914747018784169	-0.0446932776337384	0.833426934775557	-0.00913409317996774	0.987420495301962
ZNF8-DT ENSG00000268516	ENSG00000268516	0.0200001801274714	0.962139449888041	-0.0101289242665148	0.980258284016355	-0.000228173558125386	0.999826821824427	0.00990075070838937	0.988974327238068
ZNF8 ENSG00000278129	ENSG00000278129	0.0375128321906619	0.926154884181228	0.0055422260379821	0.988481466080522	0.0596299528489015	0.796062177530292	0.0540877268109194	0.933245747725295
ZNF799	ENSG00000196466	-0.136191112912731	0.923595738641939	-0.017659170889053	0.9896368508472	-0.433811975119674	0.540799562696773	-0.416152804230621	0.834747210719943
ZNF793-AS1	ENSG00000266916	0.0338744201414919	0.987461921050189	-0.112306532928791	0.952924508806165	0.461757415652938	0.644567799212238	0.574063948581729	0.830294626577222
ZNF793	ENSG00000188227	-0.0524977333585616	0.926558750307832	-0.446412920565594	0.0823276414934892	-0.23752412364191	0.360727818373222	0.208888796923685	0.778155312317526
ZNF792	ENSG00000180884	0.457862134710413	0.420741707183436	-0.188581127493363	0.832239579908023	0.00843933396740473	0.991733553210875	0.197020461460767	0.903709210342668
ZNF791	ENSG00000173875	-0.138385937975378	0.562583120817456	-0.490195047686159	0.000456360902574634	-0.481217138542141	0.000255556323260305	0.00897790914401815	0.989068613247239
ZNF790-AS1	ENSG00000267254	-0.0861105443491626	0.926274024360849	-0.198494013848975	0.788546427520946	-0.00334976506927451	0.996760708304081	0.195144248779701	0.892137226004275
ZNF790	ENSG00000197863	0.0347894715308194	0.960770718371125	-0.00664245261790382	0.99264880850908	0.0651087698396043	0.882397442811123	0.0717512224575081	0.953881948625601
ZNF79	ENSG00000196152	-0.137041814033339	0.799451694941102	-0.353039308404947	0.346803388269904	-0.376034375864769	0.195315676318546	-0.0229950674598228	0.983897322939879
ZNF789	ENSG00000198556	0.255119224136133	0.445825784901537	0.0560604704247663	0.917539715485023	0.150272231323659	0.619624298520397	0.0942117608988928	0.919473221823375
ZNF788P	ENSG00000214189	0.0731704846031924	0.94277181434386	-0.306784140629423	0.667467136355796	-0.0129628983733848	0.986225449778375	0.293821242256038	0.837417360043276
ZNF787	ENSG00000142409	0.0552025973411358	0.94985807275183	0.267496639773023	0.642155995599334	0.145370850458214	0.767711670771005	-0.12212578931481	0.927364077249821
ZNF786	ENSG00000197362	0.0482006824849308	0.937813774311769	-0.119567983954278	0.805861215192077	-0.0551264015626818	0.881151761029936	0.0644415823915965	0.950868230166697
ZNF785	ENSG00000197162	0.0767528359429471	0.87718339046053	0.190366037798442	0.580473078124408	0.147386734270918	0.59526216588329	-0.0429793035275245	0.962843245536339
ZNF784	ENSG00000179922	0.00489553871979465	0.996047769955058	-0.138452922307543	0.85790792613532	-0.482865723738116	0.184668087006041	-0.344412801430573	0.742054239926246
ZNF783	ENSG00000204946	0.0642670406660486	0.880871272843009	0.440965506119298	0.0173354696860564	0.37965267255356	0.0315138498226651	-0.0613128335657381	0.935087876803391
ZNF782	ENSG00000196597	0.337924202299218	0.38850835986396	0.0378914995783685	0.95743759004387	0.33311232690138	0.280176156195741	0.295220827323011	0.706166981142576
ZNF781	ENSG00000196381	1.64899085782272	0.350764231740126	0.946823946212624	0.692747128293437	0.968296019856145	0.563382202165969	0.0214720736435212	NA
ZNF778	ENSG00000170100	0.180463218413959	0.653138974527467	-0.42120742774013	0.128995363030029	-0.273654673612423	0.302912525992478	0.147552754127707	0.867642593583732
ZNF777	ENSG00000196453	0.107637797454384	0.816304857666377	0.171808348851395	0.668618454359839	0.0190500174075596	0.962356850494569	-0.152758331443835	0.850608445256965
ZNF776	ENSG00000152443	-0.0685178585232792	0.879498977756304	-0.164997537045371	0.612038481224747	-0.452612716093167	0.0136805655145843	-0.287615179047796	0.510284740896052
ZNF775-AS1	ENSG00000239377	0.610550520077695	0.723695161961418	-0.072930351996528	0.976562517085647	-0.0953229487248487	0.954074572913388	-0.0223925967283207	NA
ZNF775	ENSG00000196456	0.260699103592002	0.830649752681048	-0.251923297182037	0.850954486824978	-0.377245783523557	0.634659729603166	-0.125322486341519	0.96230441108759
ZNF774	ENSG00000196391	0.701357059998275	0.0546607472762092	-0.0795396102718199	0.922648680726956	0.316746417889198	0.419453203748561	0.396286028161018	0.650935165055732
ZNF773	ENSG00000152439	-0.120529927594438	0.827761507998279	-0.386706942763662	0.265118412063848	-0.479263771348352	0.0719259825497419	-0.0925568285846904	0.933983938037833
ZNF772	ENSG00000197128	0.0666333974826375	0.837189051514688	-0.301046649620758	0.0774741825054563	-0.349695939245769	0.0151521395272959	-0.0486492896250117	0.942061954039244
ZNF771	ENSG00000179965	-0.221560823475679	0.587231708873661	0.0293128573136491	0.962973641030243	-0.0819992747708016	0.828435439387584	-0.111312132084451	0.913140444508265
ZNF770	ENSG00000198146	-0.117949936967185	0.577190082704813	-0.0899365140403509	0.705548711634666	0.043990381293907	0.821804465585665	0.133926895334258	0.721821904952212
ZNF77	ENSG00000175691	-0.243895644018982	0.586861725873411	-0.114778489478818	0.853284850789378	-0.330715300120463	0.284065758212914	-0.215936810641646	0.82208274666374
ZNF768	ENSG00000169957	-0.368352183564417	0.284389308771061	-0.0536306571969536	0.93299961752436	-0.4889560635026	0.0565372764347417	-0.435325406305646	0.384524014220456
ZNF767P	ENSG00000133624	0.263068799495538	0.568087069343463	0.123321163627556	0.845055283211617	0.302168828485663	0.364315917704417	0.178847664858107	0.864215943871977
ZNF766	ENSG00000196214	-0.240667624971188	0.325646002254291	-0.326259458343627	0.119644798758925	-0.291184833950546	0.114571529722721	0.0350746243930816	0.965455065454773
ZNF765	ENSG00000196417	-0.06556123387103	0.890340744998576	-0.534348031103425	0.00628232889328739	-0.420912686309458	0.0292430000598446	0.113435344793966	0.880530942039898
ZNF764	ENSG00000169951	-0.266949592127383	0.548478466352906	-0.447652754414149	0.206357297073641	-0.609803310831116	0.0248027988502969	-0.162150556416967	0.880964560178882
ZNF763	ENSG00000197054	-0.7606593556879	0.656079320760991	1.4866318752925	0.1402409591715	1.47047701115399	0.0849325800103092	-0.0161548641385089	NA
ZNF761	ENSG00000160336	-0.055245639446972	0.870788332757425	-0.134555033084911	0.571098029124501	-0.161516609315626	0.342346602698191	-0.026961576230715	0.965461985321505
ZNF76	ENSG00000065029	0.108510005592783	0.764573687524797	-0.126601087151863	0.713754304542507	-0.0134883181126795	0.967464570265294	0.113112769039183	0.869488938117678
ZNF75D	ENSG00000186376	0.0363870978666273	0.949816778661147	-0.106985924243612	0.820130318651069	-0.208332980045627	0.43523594340327	-0.101347055802015	0.910185176769784
ZNF75A	ENSG00000162086	-0.117063810040483	0.712328532445522	-0.25906474605751	0.240805710550729	-0.377966496141349	0.0235153322370152	-0.11890175008384	0.848766236584947
ZNF750	ENSG00000141579	-0.0386495028142222	0.955428325816028	-0.126648326045123	0.832099005002117	-0.0664408716128884	0.8752581086421	0.0602074544322347	0.960318875664411
ZNF749	ENSG00000186230	-0.276381192007937	0.416724033279076	0.120102220501313	0.803945858738869	-0.149970536591277	0.633258048666969	-0.27007275709259	0.668336966586979
ZNF747	ENSG00000169955	-0.17264036569429	0.584411344034565	-0.154433051843744	0.649765092570328	-0.16036321103115	0.507725754270145	-0.00593015918740584	0.994207224996364
ZNF746	ENSG00000181220	0.0458138878249388	0.923855716022846	0.0507820039711541	0.907783884516241	0.0359559199501281	0.905623417924968	-0.014826084021026	0.984946684101968
ZNF740	ENSG00000139651	-0.149416224926977	0.589622146735112	0.0784544873946455	0.82896152159087	-0.000951876526115165	0.99821092210825	-0.0794063639207607	0.90651070607055
ZNF74	ENSG00000185252	-0.244612925917891	0.486142501515125	-0.063659251508487	0.907747117697553	-0.0651304156776971	0.855910283398589	-0.00147116416921009	0.998339474966722
ZNF738	ENSG00000172687	0.103321791271037	0.821857755078324	-0.345094497410937	0.217024636085726	-0.323514348815157	0.169562051515325	0.0215801485957804	0.981795237451933
ZNF736	ENSG00000234444	0.106088848339861	0.694637127377821	-0.191952859607056	0.35734661410641	-0.127259006605638	0.49994628350594	0.0646938530014187	0.918543626505917
ZNF732	ENSG00000186777	1.54479945423899	0.54134620426493	1.6481812159622	0.498530598070923	1.69394016744425	0.361633479537254	0.0457589514820536	NA
ZNF731P	ENSG00000227671	0.233090714710037	0.389400969776694	-0.0970963237160758	0.803996507119502	0.0904843611871682	0.741564403561596	0.187580684903244	0.741611222561222
ZNF730	ENSG00000183850	0.315713851512427	0.522867000541637	-0.0408014344236607	0.961346451811938	0.452089259286789	0.178126064389325	0.492890693710449	0.473158171202552
ZNF727	ENSG00000214652	1.45513047393692	0.677229248224411	0.710783125578999	0.882611803503329	2.72761374150086	0.186720628387932	2.01683061592186	NA
ZNF726	ENSG00000213967	0.0232087331698539	0.961375226184598	-0.169430740499292	0.594592009246562	-0.121507062801735	0.634701980971243	0.0479236776975571	0.955102171853253
ZNF724	ENSG00000196081	0.136513702931106	0.708937829528943	-0.268783246897931	0.340074601416007	-0.0868351891605914	0.768876747380336	0.18194805773734	0.787568414382528
ZNF721	ENSG00000182903	-0.0481302305792224	0.890447976604906	-0.192432318370055	0.330876021253434	-0.116279379967059	0.53184875442753	0.0761529384029958	0.89765014569846
ZNF720	ENSG00000197302	0.217352330891622	0.285473167895552	-0.179459953353416	0.419742412101273	0.0113633156651759	0.966907294148868	0.190823269018592	0.630502654859345
ZNF718	ENSG00000250312	-0.0574410380056189	0.898201814430911	-0.257812945728927	0.288250487513833	-0.219001052101254	0.29504024795488	0.0388118936276724	0.96230441108759
ZNF717	ENSG00000227124	-0.0490265576675904	0.9240999578608	-0.468265116052237	0.0322470490931657	-0.170710188664298	0.496210505743828	0.297554927387939	0.535053984743655
ZNF714	ENSG00000160352	0.288673495683849	0.45504484488257	0.0510888520241992	0.939998779913476	0.161012681651964	0.650827367462904	0.109923829627764	0.921134418308628
ZNF713	ENSG00000178665	0.141746898885896	0.744394791534906	0.139566145276029	0.751483368435422	0.168175508379745	0.568116857022576	0.0286093631037161	0.976057875725082
ZNF711	ENSG00000147180	0.261159972572784	0.343946136860061	-0.276401583498294	0.326107234760014	-0.269257964372004	0.226091521616764	0.00714361912629013	0.994207224996364
ZNF710-AS1	ENSG00000259291	0.26787752614949	0.589257646070152	0.0383979172873454	0.959919059697672	0.0909978482504496	0.846264988985677	0.0525999309631042	0.966406710911384
ZNF710	ENSG00000140548	0.315565927224675	0.484097107827426	-0.0546566946730595	0.94147492507225	0.0556538834356738	0.909569306859374	0.110310578108733	0.927238560180751
ZNF71	ENSG00000197951	1.15837979422437	0.770632176370422	1.18769951745699	0.764680768328369	2.00582152986779	0.396319048491373	0.818122012410803	NA
ZNF709	ENSG00000242852	0.211471818702353	0.77962395302039	0.134707444899568	0.880815388455149	-0.236398018365732	0.65102278112188	-0.3711054632653	0.752882817542831
ZNF708	ENSG00000182141	0.180153021509873	0.641524257883277	-0.3234809351993	0.295267230689209	-0.19200739991123	0.503147682242561	0.131473535288071	0.880964560178882
ZNF706	ENSG00000120963	-0.159432458825764	0.391295628630529	-0.109870409033532	0.615567239763185	-0.149552109508126	0.313877097166163	-0.0396817004745944	0.94316255819948
ZNF704	ENSG00000164684	0.0303137262383269	0.958416520101606	-0.0409727778111809	0.942066800651663	-0.24455261679801	0.356792916839442	-0.203579838986829	0.784546703207894
ZNF703	ENSG00000183779	0.620233675305899	0.638075449972493	0.768889937873242	0.523026191993524	0.221176914822478	0.856479041619091	-0.547713023050763	0.84185539337526
ZNF702P	ENSG00000242779	-0.156535641559677	0.73180548035657	0.163138807361179	0.719041304775315	-0.230558526318148	0.433626894572366	-0.393697333679326	0.427408420328842
ZNF701	ENSG00000167562	0.0236941718335822	0.949816778661147	-0.198091323722447	0.296409035940781	-0.315557001088556	0.0209934464346054	-0.117465677366108	0.81035297408893
ZNF700	ENSG00000196757	0.0555440567362362	0.930136445192679	0.0865460221923792	0.879891759911351	-0.140299164868079	0.68157055192108	-0.226845187060458	0.767565241219854
ZNF70	ENSG00000187792	0.371421248177999	0.405824790974851	-0.300621524623365	0.553429954919536	-0.00621544752907943	0.99230017478708	0.294406077094285	0.767737876097647
ZNF7	ENSG00000147789	-0.117395301317485	0.653101141054639	-0.104703887562222	0.711117595331759	-0.21114074450459	0.194963216079686	-0.106436856942368	0.846075389428893
ZNF699	ENSG00000196110	-0.308155630917099	0.563606882526525	-0.075694396414537	0.926068677064235	-0.241951343354581	0.572434017164285	-0.166256946940044	0.902048022427195
ZNF697	ENSG00000143067	0.248092518568173	0.557480453504313	0.450747438997216	0.155030321497117	0.447191592166084	0.0948441645197059	-0.00355584683113195	0.996875235784581
ZNF696	ENSG00000185730	-0.132781014802458	0.870156838749733	-0.0157399347144073	0.985590443986587	0.0120748105611269	0.985708497531564	0.0278147452755342	0.985031903957942
ZNF695	ENSG00000197472	0.0563129563339252	0.921187321643489	-0.256200697249717	0.431640451596942	0.0904591657691328	0.783551124375138	0.34665986301885	0.464588106339543
ZNF692	ENSG00000171163	-0.0798586371868315	0.911331845150341	-0.0274015951278975	0.969839320384196	0.0732759858543962	0.869700780126235	0.100677580982294	0.930503031229759
ZNF691	ENSG00000164011	-0.0106491166128931	0.986980227406776	-0.144694610213782	0.739172179314675	-0.19397045288481	0.492540442465248	-0.0492758426710285	0.960720481901328
ZNF69	ENSG00000198429	-0.882370339141869	0.641524257883277	0.451376265344681	0.845941536165054	-0.327016096822096	0.842080231881529	-0.778392362166777	NA
ZNF689	ENSG00000156853	-0.350022111214653	0.0781668870577477	-0.247849337743693	0.272881645242884	-0.531536561944575	0.000531218393039389	-0.283687224200882	0.427670749340994
ZNF688	ENSG00000229809	-0.267995880095168	0.815479675536668	0.0715913948944354	0.95984535158069	-0.201160873092058	0.80858135684697	-0.272752267986494	0.902994769315643
ZNF687-AS1	ENSG00000232671	0.525490954293674	0.640342605461574	0.137030825578866	0.936904301695334	0.132962464620021	0.90174061897567	-0.00406836095884504	0.998339474966722
ZNF687	ENSG00000143373	-0.176462102290955	0.730883471050822	0.214350199900194	0.649115341231571	-0.165032810491371	0.659914031156915	-0.379383010391565	0.547396686046149
ZNF684	ENSG00000117010	0.0139417099590656	0.982718040357505	-0.130141887265664	0.78898410096903	-0.406639705707818	0.0950709791106361	-0.276497818442155	0.675296123451665
ZNF681	ENSG00000196172	-0.0106388732541238	0.987235729142457	-0.205034418792046	0.600766857079244	-0.201320615872926	0.48670606338864	0.00371380291912092	0.996224270497192
ZNF680	ENSG00000173041	0.243138023871564	0.179800374228715	-0.315758598981914	0.0467783175693359	-0.0865554898407885	0.666893999356516	0.229203109141125	0.463627571345668
ZNF679	ENSG00000197123	1.58676750044533	0.42539634314584	2.3822923487888	0.129822232833511	2.42940797582665	0.0701723768471774	0.0471156270378479	NA
ZNF678	ENSG00000181450	0.0596194593466745	0.875095574574877	-0.126053687566716	0.664594350406417	0.0798676748624208	0.729424877770223	0.205921362429137	0.617350084458351
ZNF675	ENSG00000197372	0.0368793860973149	0.941171853346579	-0.175765087344506	0.554984607032811	-0.0796013766474257	0.771495270639993	0.0961637106970805	0.897767125994883
ZNF674-AS1	ENSG00000230844	-0.227666188873038	0.749614552829093	-0.366021701172524	0.541593611601806	-0.14171668847458	0.795344571858205	0.224305012697943	0.876606559636812
ZNF674	ENSG00000251192	-0.350473390366228	0.422144987021444	-0.170415081008267	0.778102371499039	-0.150794983322041	0.719296065966822	0.0196200976862262	0.98771695822043
ZNF672	ENSG00000171161	0.0804338954552724	0.903376039898916	0.0573431742876676	0.93251167274914	-0.112108618770814	0.779301072940295	-0.169451793058482	0.865378310037468
ZNF671	ENSG00000083814	0.0349227730672857	0.987438611311352	-0.165458926401521	0.931710513751876	-0.347145922060377	0.75850260074221	-0.181686995658855	0.95634504428626
ZNF670-ZNF695	ENSG00000135747	0.0164195398875535	0.973515865665831	-0.270620987890451	0.297106654688822	-0.055916752378408	0.854217093409933	0.214704235512043	0.698074348178519
ZNF670	ENSG00000277462	-0.0383006518637029	0.946072992424402	-0.33407142191244	0.237208742544208	-0.463673454153727	0.0278594764048566	-0.129602032241286	0.878772786738414
ZNF669	ENSG00000188295	-0.0819182596753047	0.879498977756304	-0.678073284032703	0.00360087781414344	-0.69756093044814	0.000955276676956362	-0.0194876464154376	0.985066495616198
ZNF668	ENSG00000167394	0.104766154835372	0.893723162546124	0.121728337164124	0.872993802124329	-0.109798749354932	0.824102147856139	-0.231527086519056	0.843527672193602
ZNF664	ENSG00000179195	0.00883296807072877	0.981301923656054	-0.0957285583772666	0.714087619381867	0.00857901121267718	0.972934252092574	0.104307569589944	0.835242364939807
ZNF663P	ENSG00000215452	2.91494445665227	0.0549477324948073	1.67125641790358	0.42119506285557	3.60478375012682	0.00287490344458048	1.93352733222324	NA
ZNF658B	ENSG00000198416	0.579374202751982	0.755054018381285	-1.01393546298931	0.554593578371353	0.335547848268202	0.816485713024935	1.34948331125751	NA
ZNF658	ENSG00000274349	0.0686099376507277	0.956859944898175	-0.511432818592748	0.524127589275834	-0.365571164343472	0.575871933137988	0.145861654249276	0.948564519792406
ZNF655	ENSG00000197343	-0.0708108276575757	0.816101731661434	-0.0547945675443188	0.872477610117977	-0.0450779621353162	0.842900476584011	0.0097166054090026	0.987420495301962
ZNF654	ENSG00000175105	0.0289540190519315	0.955428325816028	0.337613667427456	0.165014024204513	0.491808131424991	0.00828646932113827	0.154194463997535	0.822769171671188
ZNF653	ENSG00000161914	-0.309246693094797	0.761825179759073	0.618256506326085	0.392646142685618	0.0302605315085346	0.973868193507195	-0.58799597481755	0.668336966586979
ZNF652	ENSG00000198740	-0.017550155995185	0.962028870999466	-0.172951414099967	0.394138681756951	-0.190823892805142	0.22678658216125	-0.0178724787051745	0.976527696110593
ZNF649-AS1	ENSG00000268095	-0.461492991008053	0.108008034079261	-0.692818731839143	0.00405668475392092	-0.793422874518853	0.000227902864178427	-0.10060414267971	0.923069465353228
ZNF649	ENSG00000198093	-0.487891332129939	0.117347785166789	-0.630475936722904	0.0219371733487373	-0.806768611689755	0.000569481117827914	-0.176292674966851	0.860939531907225
ZNF646	ENSG00000167395	-0.0734566835456936	0.930356533782902	0.00554028988992647	0.994032571394638	-0.339758003844336	0.376761247453457	-0.345298293734262	0.710216367563417
ZNF644	ENSG00000122482	0.0228769221368034	0.946026816832904	-0.046461716598093	0.874930166910092	0.0681146948172696	0.704362276286893	0.114576411415363	0.779930121220573
ZNF641	ENSG00000167528	0.0639739049973362	0.910335391773735	-0.22132184022644	0.539290152150687	-0.204680103390887	0.466137604969107	0.0166417368355534	0.986248169150489
ZNF639	ENSG00000121864	-0.207298315607334	0.325567729741393	-0.0559565985159095	0.874864498349158	-0.146031004053969	0.432529526870704	-0.0900744055380591	0.876903657273935
ZNF638	ENSG00000075292	0.0253504015059283	0.925779246647472	-0.106437871999097	0.50535899048181	-0.0665238905147543	0.639473612312673	0.0399139814843425	0.924970042398465
ZNF630-AS1	ENSG00000277541	0.524911691189284	0.671676893204013	0.0933272637152726	0.959571058368124	0.877617444847814	0.258123627565876	0.784290181132542	0.686054201347826
ZNF630	ENSG00000221994	0.615684465996747	0.28393472664049	-0.16182928308019	0.874649098042005	0.366841812757856	0.496848066512415	0.528671095838047	0.646240411975331
ZNF629	ENSG00000102870	-0.07814517591642	0.78081255253717	-0.266992447685082	0.0951110902647901	-0.327807782949307	0.0138998794055405	-0.0608153352642246	0.918543626505917
ZNF628	ENSG00000197483	-0.246282957697316	0.910576383885678	0.557104638038273	0.733222726463808	-0.587059903602991	0.619343454537846	-1.14416454164126	0.59206187754658
ZNF627	ENSG00000198551	0.0795791333244633	0.874454797616442	-0.0424887855188951	0.938026175683326	-0.0134617327052884	0.971910442528748	0.0290270528136068	0.974031731832513
ZNF625-ZNF20	ENSG00000213297	0.0693332544698534	0.949168611862812	-0.385651851528633	0.576098432312986	-0.127720464647209	0.840230232747396	0.257931386881424	0.871479146814009
ZNF624	ENSG00000197566	-0.310756182459584	0.594571769859835	0.303890825044378	0.601877552089792	-0.298301798752249	0.501385905695632	-0.602192623796627	0.376937093434993
ZNF623 ENSG00000183309	ENSG00000183309	0.253179265113133	0.869290046745149	-0.0415164944477962	0.980268726918337	-0.0576543631672186	0.962022173867745	-0.0161378687194224	0.995168981427502
ZNF622	ENSG00000173545	0.0554622578293907	0.890447976604906	-0.0801457556707918	0.826154325461494	-0.309163784349331	0.0688970161869524	-0.229018028678539	0.566639688326853
ZNF621	ENSG00000172888	-0.164027642310943	0.450819177358544	-0.132629770277	0.578564890732577	-0.168374314565221	0.314848403245759	-0.0357445442882204	0.955589371877608
ZNF620	ENSG00000177842	0.452985460238569	0.174425183122755	-0.216245565399779	0.660415235826117	0.147093308668622	0.697704468479892	0.3633388740684	0.589318564079347
ZNF619	ENSG00000177873	-0.107862217346984	0.856256651335506	-0.183176917917362	0.718834545478416	-0.182901159785452	0.601086556737338	0.000275758131909932	0.999522215726664
ZNF618	ENSG00000157657	-0.120184714116864	0.50035562102617	-0.279214507710674	0.0191184118778614	-0.534658656226086	2.42454956497951e-08	-0.255444148515413	0.14743001790471
ZNF616 ENSG00000204611	ENSG00000204611	-0.214961493488114	0.691099267127185	-0.130823159067696	0.845237648405649	-0.458235774093068	0.151197970908233	-0.327412615025372	0.706139455725781
ZNF615	ENSG00000197619	-0.0629363520738792	0.934388582247659	-0.419470260602884	0.283869700995352	-0.523428948968622	0.0808298137925965	-0.103958688365737	0.933461883687065
ZNF614 ENSG00000142556	ENSG00000142556	-0.351742406517992	0.0311665517073056	-0.384902086768558	0.0101337372638521	-0.654771225628392	1.25237809862435e-07	-0.269869138859833	0.346080257954594
ZNF613	ENSG00000176024	0.0716965820421494	0.920848141581621	-0.504980331557557	0.144841781681045	-0.433217990366581	0.151443969181577	0.0717623411909757	0.955569938164705
ZNF611	ENSG00000213020	-0.174405936259591	0.478722756369471	-0.317170598771277	0.089140544577598	-0.40443040984363	0.00813523928577348	-0.087259811072353	0.895922376147959
ZNF609	ENSG00000180357	0.12519227600032	0.560851585710673	0.140491232640831	0.483223541043281	0.104733496497804	0.540113820791782	-0.0357577361430265	0.951141941781011
ZNF607	ENSG00000198182	-0.0442311911664638	0.931209127670458	-0.224986394904095	0.45593899131424	-0.341872835040737	0.0960894752980848	-0.116886440136642	0.879542995074096
ZNF606	ENSG00000166704	0.0720578272418571	0.915059393688436	-0.29718137189418	0.467269431421266	-0.290852907648607	0.35364883827489	0.00632846424557313	0.995168981427502
ZNF605	ENSG00000196458	0.0768279930354659	0.788695888484686	0.106744550315064	0.679066602754316	0.189404496169552	0.222743872726533	0.082659945854488	0.877836762239049
ZNF600	ENSG00000189190	0.125856113161862	0.781958361050691	-0.0845252671623474	0.873865532787993	0.0235401652293362	0.952100582141153	0.108065432391684	0.906579997143189
ZNF599	ENSG00000153896	0.186342052063603	0.803691080400323	-0.22504061418111	0.770217611938573	-0.0797835791464399	0.894243925449597	0.14525703503467	0.927238560180751
ZNF598	ENSG00000167962	-0.408963030619072	0.814476018724066	0.282377918472414	0.884676071294948	-0.170959087282092	0.899994730527763	-0.453337005754506	0.889211489081756
ZNF597	ENSG00000167981	-0.0997065491319155	0.794927083637621	-0.443766479984108	0.0282584835601114	-0.313367835039431	0.114327929177157	0.130398644944677	0.855814088571858
ZNF596	ENSG00000172748	-0.0904724293192884	0.949444342870889	0.140209642593438	0.913374217632363	0.114605618562542	0.893504187380028	-0.0256040240308962	0.991180469994765
ZNF595	ENSG00000272602	-0.0962078680602211	0.825483864785252	-0.398220336786664	0.0997293490294211	-0.292043449377469	0.193029651041721	0.106176887409195	0.901376992482617
ZNF594-DT	ENSG00000261879	0.76600582822575	0.176212110978335	0.154040656429171	0.886940307363465	0.212564784198832	0.749276335711313	0.0585241277696617	0.9758684332564
ZNF594	ENSG00000180626	0.227544193575363	0.466888527444418	-0.189642132060262	0.584321402556707	-0.0698323517238382	0.82584405444528	0.119809780336424	0.880530942039898
ZNF593OS	ENSG00000236782	-0.151970942677371	0.906865910184608	-0.166685248234332	0.892153177814732	-0.332411338897449	0.641213404068841	-0.165726090663118	0.942680159929838
ZNF593	ENSG00000142684	-0.155033257693021	0.905412142006889	-0.144783521893464	0.907747117697553	-0.385984234755768	0.577879785661012	-0.241200712862304	0.911598587512383
ZNF592	ENSG00000166716	-0.214372513775118	0.295545775877292	0.080241872791011	0.79435697775578	-0.0434375801571086	0.854791685344664	-0.12367945294812	0.808849521802166
ZNF589	ENSG00000164048	-0.227658763676859	0.225126878423621	0.103993469227588	0.694313726308752	-0.0315633137523739	0.891931746577735	-0.135556782979962	0.763497249325602
ZNF587B	ENSG00000269343	-0.131831216046823	0.739670997148101	-0.129377198926569	0.746035650677857	-0.0990523989505734	0.742781793401518	0.0303247999759951	0.971990002513888
ZNF587	ENSG00000198466	-0.0797956829329545	0.829307949451235	-0.0659968217133786	0.870580029746912	-0.102469773069098	0.671244537446012	-0.0364729513557197	0.96230441108759
ZNF586	ENSG00000083828	-0.0549213106306991	0.932240333746478	-0.0699946362743987	0.905300478301746	0.0185248143588932	0.966907294148868	0.088519450633292	0.93027185095838
ZNF585B	ENSG00000245680	-0.0618877981649728	0.895649362001325	-0.369421306063928	0.103005850958474	-0.393047050974213	0.0415753249849513	-0.0236257449102849	0.976668584878009
ZNF585A	ENSG00000196967	-0.0741093613396357	0.851381683867233	-0.247537816941156	0.306961694977582	-0.326285194335934	0.0703828219110689	-0.0787473773947773	0.918354381374922
ZNF584 ENSG00000171574	ENSG00000171574	0.115133154956636	0.864078140425521	0.123049799890895	0.856255428828382	0.122565724374975	0.778166287236377	-0.000484075515919968	0.999433494294195
ZNF581	ENSG00000171425	0.00997701402559523	0.987010636865308	0.172535603259442	0.638574684576766	-0.132810221742345	0.647873042508386	-0.305345825001787	0.531810588788192
ZNF580	ENSG00000213015	0.112388449670748	0.842780599622993	0.114938812631948	0.84318038294483	-0.100800084184027	0.793870641991529	-0.215738896815975	0.80685768147293
ZNF579	ENSG00000218891	0.0344971305981341	0.973515865665831	0.135540053931307	0.888808493233615	0.238989323636345	0.669616357857267	0.103449269705038	0.95388276369289
ZNF578	ENSG00000258405	2.52993291960337	0.106178236511171	2.75417050497843	0.0551110854748413	2.9897734299554	0.0162808345188178	0.235602924976975	NA
ZNF577	ENSG00000161551	-0.0314683686387574	0.952972224367298	-0.209610156873153	0.50535899048181	-0.272957305571119	0.215348456792524	-0.0633471486979665	0.942905729121514
ZNF576	ENSG00000124444	-0.129990637581184	0.842554993061744	-0.214098576770549	0.702654900190138	-0.589802623909193	0.0496745038965447	-0.375704047138644	0.642632989111316
ZNF575	ENSG00000176472	-0.123295231661825	0.958023993333958	0.12438980464688	0.95743759004387	-0.250231363221473	0.862782800905675	-0.374621167868353	0.921134418308628
ZNF574	ENSG00000105732	-0.311518942013441	0.814964528306955	-0.0594486859461659	0.97040328918312	-0.33842201967043	0.71053379712568	-0.278973333724264	0.917678682531444
ZNF573	ENSG00000189144	-0.0429506776100376	0.925820002710181	0.0224311222155752	0.960251760256195	-0.0383827188352531	0.892944195005032	-0.0608138410508282	0.933983938037833
ZNF572	ENSG00000180938	0.447154851736373	0.289943796351181	-0.0256702009942879	0.974364248956487	0.124116656643035	0.791443194392807	0.149786857637323	0.907624065034692
ZNF571-AS1 ENSG00000267470	ENSG00000267470	-0.602042295717732	0.0910115060027069	-0.208024796123682	0.714796337938785	-0.272565633984963	0.457301655730259	-0.0645408378612813	0.96230441108759
ZNF571	ENSG00000180479	-0.521633133534549	0.211559893191534	-0.203016970103191	0.747487757663077	-0.250871723853141	0.541712996510314	-0.0478547537499508	0.971990002513888
ZNF570	ENSG00000171827	-0.146644278368723	0.880713741869272	-0.585078733471298	0.310416778805068	-0.483733459925131	0.313948508401648	0.101345273546167	0.956833087271582
ZNF57	ENSG00000171970	-0.0710983766308529	0.906865910184608	-0.0561435163658214	0.927117369144312	-0.383592651210398	0.143063098113768	-0.327449134844577	0.60204939688256
ZNF569	ENSG00000196437	-0.466911371506062	0.175418951006065	-0.220861354109883	0.648234173004992	-0.471147583307316	0.0958235925937612	-0.250286229197433	0.785795122756139
ZNF568 ENSG00000198453	ENSG00000198453	-0.11002611622019	0.943956989529372	-1.04171313319515	0.180932389720846	-0.657948209194588	0.354360754790842	0.383764924000561	0.876348076066794
ZNF567	ENSG00000189042	0.152290175929849	0.770249837055403	-0.264204138057608	0.53302452452617	-0.210436862198805	0.537389050144336	0.0537672758588022	0.964571556594667
ZNF566	ENSG00000186017	-0.176000920648492	0.735195303949816	0.139589033121435	0.806477360001172	0.0847235031020293	0.840468678416207	-0.0548655300194055	0.963331797079137
ZNF565	ENSG00000196357	-0.27702809787188	0.0196837631511456	-0.0364421081049368	0.886940307363465	-0.0920608257202273	0.507624788318902	-0.0556187176152905	0.899155254425717
ZNF564	ENSG00000249709	-0.138773324685295	0.829913211718366	-0.0335485027827124	0.965968093915899	-0.274394844940784	0.466393643760488	-0.240846342158072	0.82208274666374
ZNF563	ENSG00000188868	0.52698258241056	0.690978958479404	0.142183861590909	0.941801671935653	0.932577446079033	0.242710472953415	0.790393584488124	NA
ZNF562	ENSG00000171466	-0.175638926175113	0.469610642572668	-0.056620969765981	0.880799725672324	-0.131205556341655	0.520630705490669	-0.0745845865756735	0.908743557731974
ZNF561-AS1	ENSG00000267106	-0.137903593678584	0.847621546870198	0.00969824431143402	0.990496355454376	-0.299619993472461	0.455818591005181	-0.309318237783895	0.762931646255598
ZNF561	ENSG00000171469	-0.205870341133771	0.46831731567884	-0.101033468071494	0.793002788152489	-0.379602645975257	0.0413094590128219	-0.278569177903762	0.511466436441396
ZNF56	ENSG00000267419	-0.000250558448164097	0.999533108954102	-0.204760954019816	0.426452546078128	-0.133063951112654	0.56031751973342	0.0716970029071619	0.922167143300214
ZNF559-ZNF177	ENSG00000270011	-0.425319610471066	0.066760071842037	-0.211391649731607	0.493065120893375	-0.430274263886447	0.0286281473385345	-0.21888261415484	0.706166981142576
ZNF559	ENSG00000188321	-0.453981948168066	0.10512518398347	-0.265996052249139	0.443579751592114	-0.437448336952974	0.065095944672545	-0.171452284703835	0.841242504205472
ZNF558	ENSG00000167785	-0.27958654247784	0.246110277360213	-0.410765876294313	0.0411671480278651	-0.504056753122241	0.00300964730561581	-0.0932908768279287	0.902994769315643
ZNF557	ENSG00000130544	-0.0716502548638909	0.894539982009785	-0.350198922242418	0.221655971162015	-0.366829197645215	0.115764975004584	-0.0166302754027964	0.986248169150489
ZNF556	ENSG00000172000	0.00145804815196924	0.997862616286127	0.30976106241938	0.299462510210592	0.46323915728091	0.0284157108277722	0.15347809486153	0.844715916076764
ZNF555	ENSG00000186300	-0.0916691420354621	0.911331845150341	-0.170760368846938	0.805295194557477	-0.239927968478316	0.577430067826569	-0.0691675996313784	0.962736444677417
ZNF554	ENSG00000172006	0.39677974822354	0.690917674006322	-0.0691169880326715	0.9620485526219	0.0449323113132248	0.964318937863876	0.114049299345896	0.963291439826863
ZNF552	ENSG00000178935	0.0284693683307582	0.962546332095786	0.03772132185248	0.949009212633182	0.110889997846214	0.744795029511929	0.0731686759937335	0.942905729121514
ZNF551	ENSG00000204519	-0.196141744087131	0.518243051356795	-0.548986434240966	0.00370385174622694	-0.569970949941654	0.00120892068803268	-0.0209845157006881	0.979439445996302
ZNF550	ENSG00000251369	-0.160476131041785	0.527926601864262	-0.256819356298603	0.206357297073641	-0.439225556795771	0.00317027613856502	-0.182406200497168	0.691317247423372
ZNF549	ENSG00000121406	-0.175795009400056	0.466915232405497	-0.271930113932971	0.165231449887928	-0.47207693352985	0.00115515113511912	-0.200146819596879	0.638792036375418
ZNF548	ENSG00000188785	-0.0275101106580379	0.95803445160187	-0.230716073661688	0.45593899131424	-0.157338467457364	0.551157712410073	0.0733776062043243	0.93162629139028
ZNF547	ENSG00000152433	-0.184852433170249	0.457773584518907	-0.227022547377416	0.32596776609066	-0.271211256628785	0.117448915749342	-0.0441887092513694	0.953341423430499
ZNF544	ENSG00000198131	0.0312463883282771	0.934553773432996	-0.0376663929316967	0.91369437219558	0.0298514807284178	0.898480510061105	0.0675178736601145	0.908204902581129
ZNF543	ENSG00000178229	-0.0937172274529639	0.846704985040326	-0.303287303232936	0.314450928113415	-0.416539783740399	0.0614593092313914	-0.113252480507463	0.900286440204578
ZNF541	ENSG00000118156	1.45788514119452	0.504462795544066	1.37991124577794	0.537974137887214	1.14334196915475	0.528650451590815	-0.236569276623188	NA
ZNF540	ENSG00000171817	-0.327248119097787	0.451124186288614	-0.124614637304686	0.8512617830054	-0.102954146641716	0.811750156930714	0.0216604906629699	0.986248169150489
ZNF536	ENSG00000198597	1.57205416188234	0.243991650311093	1.68718352979355	0.181010739104014	2.42662646003932	0.0123189454517451	0.739442930245762	0.833874474993352
ZNF534	ENSG00000198633	0.34101910667141	0.817094474135664	0.780643746055868	0.45881856325946	0.597157688604186	0.497885251000231	-0.183486057451683	0.951182215586874
ZNF532	ENSG00000074657	-0.192801979504317	0.443547401918498	0.313088863221553	0.106556084462379	0.12277816582959	0.577430067826569	-0.190310697391963	0.677995472048107
ZNF530	ENSG00000183647	-0.15546284384417	0.653856286374768	-0.451555636489687	0.0367441831408095	-0.471258853003549	0.0135407279230478	-0.0197032165138622	0.981795237451933
ZNF529-AS1	ENSG00000233527	0.18046845241876	0.786015694343969	-0.0539552296897237	0.948046092891877	-0.0971815807053327	0.850816584253897	-0.043226351015609	0.975675354941516
ZNF529	ENSG00000186020	0.0934142095527987	0.871347091804059	-0.146998617737941	0.764974128618278	-0.122466501732519	0.732098850310105	0.0245321160054226	0.98139714050262
ZNF527	ENSG00000189164	-0.335417033994062	0.364161431137681	-0.401430588893877	0.246629061224416	-0.669848650660103	0.00702913001722921	-0.268418061766226	0.752401827274347
ZNF526	ENSG00000167625	-0.0712868273442085	0.888734521343047	-0.202194909540311	0.561128323015003	-0.428092342100839	0.0439887361196675	-0.225897432560528	0.726836047898753
ZNF525	ENSG00000203326	0.046740712700683	0.915566959827377	-0.0683995858211049	0.86400274138456	0.180000998597074	0.376781890159937	0.248400584418179	0.529820891707732
ZNF524	ENSG00000171443	-0.0905867822935746	0.939557785569894	-0.121302212931429	0.911510102066739	-0.648699423363987	0.189732280813102	-0.527397210432559	0.686054201347826
ZNF519	ENSG00000175322	0.310093735589657	0.528129484756388	-0.235122662979749	0.674975078024927	-0.140418726031868	0.75983676419979	0.0947039369478808	0.943450476945054
ZNF518B	ENSG00000178163	0.0612423204540947	0.889920295003629	-0.21536459282588	0.415854415532259	-0.0950394978538108	0.715611933933373	0.120325094972069	0.85822715129656
ZNF518A	ENSG00000177853	-0.0264887685489521	0.942882101013516	0.0718112344892184	0.803388664686277	0.113170495162029	0.523657728281419	0.041359260672811	0.945405533873058
ZNF517	ENSG00000197363	-0.291205414049668	0.782003268491509	-0.167295495774508	0.892697620490652	0.171879908637992	0.826478660063822	0.3391754044125	0.860939531907225
ZNF516-AS1	ENSG00000265778	0.161904253175532	0.937813774311769	0.230613316299381	0.901631334871858	-0.47033518541247	0.674261308182489	-0.700948501711851	NA
ZNF516	ENSG00000101493	-0.125055650222478	0.691099267127185	-0.37554874707067	0.0498889762661061	-0.457182739133571	0.00502929423749673	-0.0816339920629013	0.910905739168179
ZNF514	ENSG00000144026	0.190186983868739	0.611158928918422	0.328561181539088	0.258956449837703	0.441965438328945	0.0429041315502082	0.113404256789857	0.897954305641306
ZNF513	ENSG00000163795	0.208166127018135	0.834603706392302	0.143246142515782	0.896066727410664	-0.243021486506669	0.714425659489759	-0.386267629022451	0.807738965078611
ZNF512B	ENSG00000196700	0.215013435296391	0.868283145380341	0.195285506525417	0.881141082796654	0.0494730465861858	0.960286212259458	-0.145812459939231	0.952838416873612
ZNF512	ENSG00000243943	0.0903801054848742	0.844788555697354	-0.219561185678548	0.495038111913614	-0.043530083590904	0.898107046785072	0.176031102087644	0.805245715775261
ZNF511-PRAP1	ENSG00000283496	-0.0822093508214331	0.798933278158065	0.320512594672052	0.067113202699242	0.146047236444133	0.454332122282889	-0.174465358227919	0.695540865134308
ZNF511	ENSG00000198546	-0.112749242942433	0.748944102329839	0.293315239475545	0.18943190073127	0.106504380910897	0.671949697196275	-0.186810858564648	0.726836047898753
ZNF510	ENSG00000081386	-0.0248450816549904	0.961263120596531	-0.308094253330084	0.231199547994406	-0.293026464802274	0.17355657178562	0.0150677885278108	0.986248169150489
ZNF507	ENSG00000168813	-0.130368582689793	0.524371456007074	-0.154150238198938	0.411297012566738	-0.257343914866959	0.046940951802127	-0.103193676668021	0.820633633650348
ZNF506	ENSG00000081665	-0.0188760313768235	0.967092558856383	-0.177647671103717	0.519689684160625	-0.144244755176862	0.51923509951003	0.0334029159268557	0.965455065454773
ZNF503-AS2	ENSG00000237149	-0.0226366317424805	0.991868872569919	-1.05097801105407	0.391270654816116	-0.434779126621688	0.694475801578376	0.616198884432382	NA
ZNF503-AS1	ENSG00000226051	-0.03867812640479	0.9837189262664	-0.902358615762284	0.423357061445632	0.190802064752268	0.861322826996831	1.09316068051455	0.540277624901781
ZNF503	ENSG00000165655	0.101267570889339	0.919663451879554	0.106313558481797	0.910086784156028	-0.192169937815348	0.735385455626039	-0.298483496297146	0.833925686449743
ZNF500	ENSG00000103199	0.0840052306553168	0.892652750759018	-0.221388692945309	0.614126300171376	-0.227812204430517	0.47922669355067	-0.0064235114852085	0.995168981427502
ZNF497 ENSG00000174586	ENSG00000174586	-0.545136764627051	0.285256970689715	0.446995850706745	0.385505939304637	-0.0595466135222741	0.921464542344017	-0.506542464229019	0.550605697372315
ZNF496	ENSG00000162714	-0.0796501933549629	0.759359385881619	0.134762736605144	0.508283522383783	0.0350357452287383	0.867128215131652	-0.0997269913764057	0.833925686449743
ZNF493	ENSG00000196268	0.0779103464873661	0.87027239992978	-0.490954975541952	0.0302822213837848	-0.114949651504631	0.691936869239178	0.376005324037321	0.36106775617822
ZNF492	ENSG00000229676	5.45536525660225	0.0261236737692039	4.82495409459492	0.0485846833248613	5.89693295826329	0.00428654473064585	1.07197886366836	NA
ZNF490	ENSG00000188033	-0.178866833156624	0.321736385041743	-0.377327425076777	0.00351151151412911	-0.435162795400051	0.000180909075439536	-0.0578353703232748	0.918802075310644
ZNF488	ENSG00000265763	-0.510771283217581	0.00359754924391428	-0.348896157490676	0.0670473449669599	-0.76183678505271	1.19846654448973e-07	-0.412940627562034	0.0862397450274955
ZNF487	ENSG00000243660	-0.0478212935937957	0.948876090868003	0.521504018893076	0.0983916120210796	0.455683352873767	0.105644581932758	-0.0658206660193095	0.955589371877608
ZNF486	ENSG00000256229	-0.0730222586218864	0.923268161304624	-0.371901843207017	0.389105969843321	-0.403191896292917	0.214686069523539	-0.0312900530859004	0.980839578415116
ZNF485	ENSG00000198298	0.0317966664106993	0.970122762839958	0.331557868405925	0.499170727034829	0.159228972469677	0.726016699154672	-0.172328895936248	0.88941230478327
ZNF484	ENSG00000127081	-0.166226603101528	0.621638276749047	-0.353658198091678	0.141444161019536	-0.313766269953408	0.134850289967503	0.0398919281382695	0.965086834417348
ZNF483	ENSG00000173258	0.0741052468600894	0.850733567823354	-0.124500161583431	0.705315366950513	0.0508497686826651	0.854217093409933	0.175349930266096	0.743123974612561
ZNF480	ENSG00000198464	-0.116950355113575	0.730446652801829	-0.226687041545025	0.369943123274843	-0.33458977494854	0.065643810080357	-0.107902733403515	0.875915676682744
ZNF48	ENSG00000180035	-0.0808112138815267	0.919038275751719	0.0133207901273115	0.986204868043889	-0.0233318187764256	0.966589301838575	-0.0366526089037371	0.976668584878009
ZNF474	ENSG00000164185	0.353167812888711	0.853950037785576	-0.0638393637796964	0.977209380666904	-0.469996531508054	0.708157305127734	-0.406157167728358	NA
ZNF473	ENSG00000142528	-0.211416946000613	0.43095999039729	-0.278977615613269	0.239519082236938	-0.28965549901308	0.130520925290251	-0.0106778833998105	0.989068613247239
ZNF469	ENSG00000225614	-0.280172030836276	0.828924473255206	-0.410319207350934	0.718040515956307	-0.836477868237352	0.209863244252331	-0.426158660886418	0.84596150023273
ZNF468	ENSG00000204604	-0.00729140264862773	0.988679916839998	-0.305438441698997	0.150802171883243	-0.331012894116737	0.0647264169558803	-0.0255744524177403	0.972348706294217
ZNF467	ENSG00000181444	0.903087889869749	0.277326079251256	-0.203395228344725	0.894986032735242	0.0250555825280723	0.983789076942084	0.228450810872797	0.931661240870934
ZNF462	ENSG00000148143	-0.081663071108641	0.783540175213414	0.00437205502945315	0.990496355454376	-0.154388077698781	0.376553286476648	-0.158760132728234	0.706166981142576
ZNF461	ENSG00000197808	0.0756000434349116	0.919893758466895	-0.0394514773588107	0.959571058368124	-0.0445894365144869	0.927560598273956	-0.00513795915567624	0.996102416675773
ZNF460-AS1 ENSG00000267871	ENSG00000267871	-0.0897687497112745	0.942685650272287	-0.0921314075963543	0.938404882050658	-0.163852197025361	0.81669693324462	-0.0717207894290063	0.970498692378008
ZNF460	ENSG00000197714	-0.144817815090707	0.776601638287182	-0.315752321667055	0.380283239435241	-0.21662499247915	0.500253897981168	0.0991273291879052	0.924080879983106
ZNF451-AS1	ENSG00000226803	0.0237142191216683	0.949816778661147	-0.213899420170663	0.238765908035708	-0.154180552925001	0.352305463193003	0.0597188672456617	0.919473221823375
ZNF451	ENSG00000112200	0.00189505540659405	0.996558691333645	-0.187722015375772	0.356999891038672	-0.0777182793727168	0.709731411548414	0.110003736003055	0.834747210719943
ZNF45-AS1	ENSG00000267191	-0.226477638851827	0.610119132061308	-0.500195164911811	0.107738315054202	-0.573101585102364	0.027089023042908	-0.0729064201905535	0.951789553875553
ZNF45	ENSG00000124459	-0.320413703646162	0.395452282689102	-0.589236855057362	0.0367359910188768	-0.562837302159166	0.0276457429385517	0.0263995528981964	0.981358215743196
ZNF449	ENSG00000173275	-0.253605788716294	0.404959298163389	0.026839918223175	0.960251760256195	-0.231713751298746	0.341151208256633	-0.258553669521921	0.645662931061884
ZNF446	ENSG00000083838	0.170495994215352	0.857722135999162	-0.100107604707757	0.924132138449509	-0.223204272559273	0.710643417621921	-0.123096667851516	0.947817729191736
ZNF445	ENSG00000185219	0.0144641248573703	0.970569991652781	-0.109880195638608	0.680941030852323	0.019287997237047	0.937931654189974	0.129168192875655	0.791079072660317
ZNF444	ENSG00000167685	0.181648358339737	0.652756964604515	0.331974687625085	0.275430725053489	0.364411841164054	0.133136073324183	0.032437153538969	0.972785797775035
ZNF443	ENSG00000180855	0.116179109512946	0.933629957092365	-0.251489650121311	0.834367413550297	-0.0182593276334792	0.985985969195891	0.233230322487832	0.918802075310644
ZNF442	ENSG00000198342	0.20804460030686	0.93624716468611	0.307896903573776	0.895114400450638	1.00358053676483	0.37250544264553	0.695683633191057	NA
ZNF441	ENSG00000197044	-0.369521463480071	0.461438489196192	0.133454464535508	0.860044367444249	-0.278971754305518	0.505791386375249	-0.412426218841026	0.636205474305408
ZNF440	ENSG00000171295	-0.273860605340655	0.139841805128996	-0.203203311046845	0.326271104747476	-0.350880594115049	0.0154974956070201	-0.147677283068203	0.75444281749448
ZNF44	ENSG00000197857	-0.259467421891845	0.735596941896045	0.358441301016662	0.585797385627307	-0.0940906799453872	0.884100757507819	-0.452531980962049	0.683621780867379
ZNF439	ENSG00000171291	0.109552606806182	0.973100396848491	1.25011210570317	0.489649033540139	1.69101793726923	0.173925288566019	0.440905831566053	NA
ZNF438	ENSG00000183621	-0.195457358498	0.683997943689525	-0.0638818653491214	0.923922911641988	-0.221768525314972	0.513919406057114	-0.157886659965851	0.878772786738414
ZNF433-AS1	ENSG00000219665	0.00758649315462545	0.996655568024122	0.43646819677847	0.717794751250719	0.472306729046155	0.572434017164285	0.0358385322676845	0.989068613247239
ZNF433	ENSG00000197647	0.0814792576532913	0.9647169557699	0.578505711008224	0.648372948605846	0.451592895976011	0.646380571317479	-0.126912815032213	0.965979073743225
ZNF432	ENSG00000256087	-0.0703484480722616	0.868351168218677	-0.148310174436031	0.639759738218119	-0.22153019733546	0.286365756511208	-0.0732200228994284	0.922520108940643
ZNF431	ENSG00000196705	0.0949256980029478	0.7959762262516	-0.211353018578127	0.423361475986409	-0.14401032053033	0.538329536639222	0.0673426980477972	0.927342576626448
ZNF430	ENSG00000118620	-0.00357955419483278	0.996013867412392	-0.159606288063759	0.697061825641523	-0.00554542423646746	0.989960934477308	0.154060863827291	0.848513191215136
ZNF43	ENSG00000198521	0.400582024460457	0.429209956357694	-0.423272550129764	0.407511149158213	-0.23023317744079	0.625036441760795	0.193039372688974	0.891182251664577
ZNF429	ENSG00000197013	0.564351428995103	0.035613851034671	0.192796827878596	0.665846700605769	0.290079967624927	0.296029989028296	0.0972831397463314	0.92281736779183
ZNF428	ENSG00000131116	-0.183132780100942	0.804736476116943	0.341796630343387	0.553429954919536	0.0443391625535699	0.942855031564758	-0.297457467789817	0.807738965078611
ZNF426-DT	ENSG00000278611	0.737268351783114	0.759159372193708	0.257373202918417	0.935614365505146	0.392817662029752	0.837107756307537	0.135444459111335	NA
ZNF426	ENSG00000130818	-0.181964018070545	0.359313490866706	-0.181584723461781	0.35852488741019	-0.385790123565218	0.00291958741131108	-0.204205400103438	0.541217163138972
ZNF425	ENSG00000204947	0.61620228204752	0.184573214005844	0.453034447418448	0.406777146988359	0.703458886956226	0.0542822208429557	0.250424439537778	0.84870282194117
ZNF423	ENSG00000102935	1.28873823354667	0.0731062930515077	0.965550487677077	0.230175693171109	1.28071730562331	0.0366834173053594	0.315166817946229	0.897767125994883
ZNF420	ENSG00000197050	-0.0639993484646892	0.90854171103331	0.0616036379442434	0.908620771225305	-0.0748088645683251	0.825311565032207	-0.136412502512569	0.872952492744339
ZNF419	ENSG00000105136	-0.208441381046215	0.709447370667863	-0.313824734623963	0.50602104708028	-0.613952569439052	0.0429673320810003	-0.300127834815089	0.752882817542831
ZNF418	ENSG00000196724	0.195488838757432	0.708896901421393	-0.103530243709126	0.87982290477786	-0.128887920936314	0.759924612003481	-0.0253576772271872	0.982992737301733
ZNF417	ENSG00000173480	-0.0235634085556757	0.961375226184598	-0.187791118055922	0.538653594034113	-0.232608187615957	0.282848845929513	-0.0448170695600347	0.956833087271582
ZNF416	ENSG00000083817	-0.17275850682757	0.844939928112738	-0.603457021864904	0.255661683569758	-0.886995884799995	0.0250660773689408	-0.283538862935091	0.851980622369934
ZNF414	ENSG00000133250	-0.439021949807953	0.751013532471609	0.273174938270733	0.866457445662862	-0.264587699473121	0.803228984433493	-0.537762637743854	0.831359850415802
ZNF410	ENSG00000119725	-0.0537376902206462	0.88183995220561	-0.0178707651130665	0.963796396936258	-0.117813581982292	0.554029095996153	-0.0999428168692256	0.85892479444891
ZNF41	ENSG00000147124	0.0910259752861429	0.816101731661434	0.0284912571994295	0.951823669914156	0.138246465610666	0.575797757224104	0.109755208411236	0.878772786738414
ZNF408	ENSG00000175213	0.0894988387364782	0.941168137036411	-0.139116888845066	0.895892366694294	-0.432850453969708	0.432647605480806	-0.293733565124642	0.860939531907225
ZNF407-AS1	ENSG00000264247	-0.313810394023832	0.377049068119004	-0.286633684031923	0.441344022193987	-0.494271843502846	0.0470658648214161	-0.207638159470923	0.81467100846689
ZNF407	ENSG00000215421	-0.0646115215913658	0.850696874996481	0.132784490036665	0.609770091305667	0.0596923295848826	0.792749097619259	-0.0730921604517828	0.90651070607055
ZNF404	ENSG00000176222	0.516108073559655	0.738713442551845	0.905004747969205	0.451096307223392	1.20818651927688	0.148180562050514	0.303181771307676	0.922520108940643
ZNF398	ENSG00000197024	-0.183840111603742	0.463526714422728	-0.0846302899348821	0.808072570631618	-0.239236700179333	0.183099945872644	-0.154606410244451	0.772190637991111
ZNF397	ENSG00000186812	0.0164396696121637	0.973296843143973	-0.160188181616978	0.612985810292617	-0.216974397022826	0.315821326766598	-0.0567862154058473	0.943831562874589
ZNF396	ENSG00000186496	0.873483806289997	0.581196961020596	-0.155783853466565	0.950813019775405	0.014999298653537	0.994342025026569	0.170783152120102	NA
ZNF395	ENSG00000186918	0.141685989161044	0.678512950436465	0.647318274306767	0.000164291971168646	0.547172941339588	0.00153601069743796	-0.100145332967179	0.893989834081917
ZNF394	ENSG00000160908	0.0876182627218821	0.829741884746924	0.0210520581878826	0.965968093915899	0.00605708825912013	0.986934304487516	-0.0149949699287625	0.985203834071498
ZNF391	ENSG00000124613	-0.213764670124616	0.608177467573468	0.0622971958199132	0.917748198029821	-0.0958747765799345	0.794864321570583	-0.158171972399848	0.864796962551236
ZNF385D	ENSG00000151789	0.841214669437836	0.139135675959188	0.508770491991652	0.483759761853445	0.959049231326139	0.0350126684147308	0.450278739334487	0.746074166328822
ZNF385C	ENSG00000187595	0.205808482814094	0.668180530214946	0.00505830413564312	0.993972592913511	0.0853768142487371	0.839420764119188	0.0803185101130939	0.946453495615394
ZNF385B	ENSG00000144331	-0.0819757728780547	0.94871800761688	0.334171714024161	0.703080894830256	-0.104440702282884	0.891288800716831	-0.438612416307045	0.768762802196792
ZNF385A	ENSG00000161642	0.184857685074535	0.883117329575703	-0.0131660953107219	0.992254065087615	-0.18566146661265	0.818802951949033	-0.172495371301928	0.93944575668037
ZNF384	ENSG00000126746	-0.0399345601236586	0.89918634174037	-0.0312150694413516	0.921076740895769	-0.0506438632287297	0.79087240398109	-0.0194287937873781	0.970498692378008
[truncated: 23,415 more rows]
