# Supplementary material for: Hypoxia, metastatic origin and HPV16 E6/E7 expression differentially shape the radiation response in head and neck squamous cell carcinoma cell lines
Source: Sci Rep. 2026 May 22;16:23306. doi: 10.1038/s41598-026-54319-0 (PMC13402748; doi:10.1038/s41598-026-54319-0)
Supplement: Supplementary file 3 — Supplementary Material 3 [file 41598_2026_54319_MOESM2_ESM.xlsx]

## Sheet: HPVpos_vs_HPVneg
Gene	log2FC_HPVpos_vs_HPVneg	AveExpr	t	P.Value	adj.P.Val	B	Significant_FDR05	Significant_FDR05_logFC1
SERPINE1	-2.11916869387845	12.5057171451407	-6.42442308524063	5.7581398361487e-10	2.5761226384099e-08	12.2580997243187	YES	YES
STAG1	0.726393331679201	9.86480135710271	5.87176193964747	1.23267418703039e-08	3.59480821528718e-07	9.30072334271699	YES	NO
MCM4	0.753923241606041	11.6934705529934	5.03843307417576	8.48544028457931e-07	1.35705542131564e-05	5.23999453930632	YES	NO
E2F4	-0.49379433005367	10.7566057377882	-5.03356483783493	8.68529289379321e-07	1.38336742650705e-05	5.2177603546065	YES	NO
IL24	-2.73247714194703	6.55329265493123	-4.98488552203294	1.09513275132442e-06	1.68265525692054e-05	4.99641506204534	YES	YES
APAF1	0.404940491478268	8.57720481979089	3.68204930592251	0.000278162705277877	0.00171425853252645	-0.232458984816015	YES	NO
TGFBR2	-0.749992728953211	10.8175938061118	-3.54010058903582	0.000469080446611938	0.00262217547120125	-0.717358857075101	YES	NO
PRKDC	0.443671902462336	13.0274606308041	3.01885697069509	0.00277396882687956	0.0110409272963633	-2.34710945469685	YES	NO
CCL26	-1.18016377570573	4.12749378778848	-2.85970090830628	0.0045633229476684	0.0163929980546398	-2.79655639440511	YES	YES
CXCR6	0.88258509696083	6.54095247244633	2.53771526843441	0.0117069212134445	0.0347276207637626	-3.63538503897378	YES	NO
CDK7	-0.224880669661466	8.80130357869928	-2.04833219670589	0.0414710432150242	0.0941751149014801	-4.72640735119417	NO	NO
TGFB2	-0.534254194996355	8.10833513147533	-1.93906947102351	0.0535094632279173	0.115382056082298	-4.93922153811304	NO	NO
MIF	-0.335639616529705	12.6638413772572	-1.93329383218932	0.0542201052651785	0.116472582797673	-4.95015539989124	NO	NO
AKT3	0.4030418391617	8.36080126318777	1.65842255775524	0.0983653806137211	0.185845317681535	-5.43368338103673	NO	NO
SMAD3	0.260134219981104	11.3425116647481	1.57591795535439	0.116187368023336	0.212066882042992	-5.56467389507583	NO	NO
ID3	-0.291855531032076	10.137878547455	-1.55417275712214	0.121286270320947	0.218516056046756	-5.59810570685443	NO	NO
GDF11	-0.252881056145655	7.2429654457149	-1.35691338306858	0.175914686462305	0.288846986526872	-5.88048879521079	NO	NO
DFFA	-0.128259578745059	9.40170937374801	-1.35228733318111	0.177387628867077	0.290639139232482	-5.8866584413907	NO	NO
BIRC5	-0.129285164808704	9.40499033282222	-0.733901703530457	0.46363007779335	0.593328385529914	-6.52323704454589	NO	NO
BCL2L1	0.0553086192088129	11.3858738864382	0.454714344103659	0.649671309967558	0.755965375000432	-6.68747015371463	NO	NO
PLK1	0.0445287012305672	10.3171206293913	0.276706047404039	0.78221242121662	0.854865466615617	-6.75196090248782	NO	NO
BMP6	-0.0610119194918122	5.87918541249697	-0.234889817054389	0.814467990846869	0.877115684824489	-6.76256033002323	NO	NO

## Sheet: Npos_vs_N0
Gene	AveExpr	t	P.Value	adj.P.Val	B	log2FC_Npos_vs_N0	Significant_FDR05	Significant_FDR05_logFC1
GDF11	2.97306996595339	3.15768804141748	0.00170444859552074	0.0411770654799919	-1.36649664006216	0.265276660693204	YES	NO
AKT3	3.86769337045039	2.61168889371813	0.00933084919076822	0.102317396272118	-2.91624783412781	0.290942112769114	NO	NO
BIRC5	6.10098515460581	2.54920868223468	0.0111496423221487	0.11242219973039	-3.21003314180842	0.195746729195157	NO	NO
IL24	1.89234692594841	-2.3520650970587	0.0191281699028073	0.148768534169474	-3.33351559254607	-0.59209961986231	NO	NO
BCL2L1	6.46087469776277	-2.34679248730785	0.0193973527551526	0.14988601648278	-3.68783608136054	-0.142941636203773	NO	NO
MCM4	7.42170928390665	1.35630596126123	0.17572705574752	0.443844453082219	-5.44471486141583	0.0903940916078177	NO	NO
CDK7	4.75372623555829	-1.26931051481019	0.205029927507902	0.479798025051966	-5.4978244686414	-0.0768962599242421	NO	NO
CCL26	-0.155510011713563	1.21645338496986	0.224492208350925	0.501037035540937	-5.01183606078782	0.235864310221456	NO	NO
SMAD3	6.83256481259986	-1.00400071572082	0.315953615551408	0.588887946014964	-5.85609370150211	-0.0788968992267551	NO	NO
DFFA	5.58893345996789	-0.9922755880145	0.321631726493668	0.59429005758398	-5.85267490883405	-0.0425660145828477	NO	NO
SERPINE1	7.92236080430583	0.927279106078332	0.354311675332355	0.62522320232511	-5.9072273440551	0.157097398427565	NO	NO
APAF1	3.46339973352296	-0.919039522785298	0.358599909264662	0.62971059612037	-5.70068698668407	-0.0848729483990908	NO	NO
CXCL8	5.53212054963629	-0.8788702227735	0.379971798973652	0.64708406011833	-5.9539389988665	-0.178739054151981	NO	NO
CXCR6	1.93792149911989	0.786639312713617	0.431934567867932	0.684890313076093	-5.57954971086311	0.119991681461671	NO	NO
PRKDC	8.28916979691228	0.608618260491886	0.543104959138637	0.764202573420038	-6.13339240558282	0.0460075293046407	NO	NO
PLK1	5.48106063142582	0.596617854068357	0.551082471701585	0.769467888624131	-6.15205132928844	0.0430340274529336	NO	NO
E2F4	6.39272631511488	-0.567570160475598	0.570628694426641	0.782782665683385	-6.19057168104352	-0.0258286575824207	NO	NO
ID3	5.70978040088132	0.551094355410232	0.581860645889346	0.790020087495346	-6.18674402403765	0.0512071059549841	NO	NO
TGFB2	2.84674107940352	-0.44628231298497	0.655622239971154	0.83645381709498	-5.90722541443474	-0.0652654874906121	NO	NO
TGFBR2	6.05180307530709	-0.408543129232306	0.683082205734274	0.850358229101093	-6.26255262542523	-0.0468652063269311	NO	NO
BMP6	1.09440122113758	-0.373129981545962	0.709239061479555	0.863538476769526	-5.7091957712631	-0.0509163691153251	NO	NO
WAPL	5.90900115675545	0.324573479732184	0.745664732830876	0.884984195013078	-6.28924346571096	0.0152831195141408	NO	NO
STAG1	4.91854578219334	-0.105719975077098	0.915854765809459	0.965191120348266	-6.28407197004128	-0.00907218801237124	NO	NO
